# Supplementary material for: Digitally Assisted Clinical Decision-Making in Traditional Chinese Medicine: Comparative Study of 5 Large Language Models
Source: JMIR Form Res. 2026 Mar 2;10:e80167. doi: 10.2196/80167 (PMC12954686; doi:10.2196/80167)
Supplement: Multimedia Appendix 4 [file formative-v10-e80167-s004.xls]

## Sheet: Clinical Application Value Asse
Assessment Categories	Scoring Criteria: 1: Insufficient; 3: Moderate; 5: Excellent
Clinical Practicality
Operational feasibility	3	4	3	3	3	5	3	3	5	4
Resource accessibility	4	4	4	4	5	5	3	3	5	3
Complex case analysis capability	3	4	4	3	5	4	3	3	5	5
TCM-Western Medicine Integration
Laboratory interpretation rationality	3	2	3	4	3	4	5	3	3	3
Diagnostic transformation accuracy	3	3	3	3	3	4	3	3	3	3
Evidence-based medicine support	3	4	3	4	3	4	3	3	3	3
Clinical Efficiency Enhancement
Diagnostic time impact	4	5	4	4	5	3	3	3	5	5
Quality-time balance	3	3	4	4	3	4	3	1	3	3
Workload changes	3	4	3	3	5	4	3	1	5	3

## Sheet: Physician Experience Assessment
Assessment Categories	Scoring Criteria: 1: Insufficient; 3: Moderate; 5: Excellent
Collaboration Experience
System usability	4	5	4	4	5	5	3	5	5	5
Workflow integration	3	4	3	3	3	3	3	3	5	3
Information presentation clarity	4	5	4	4	3	4	3	3	5	5
Capability Enhancement Perception
Learning value	3	4	3	3	3	4	3	3	3	3
Rare syndrome assistance value	3	4	3	3	3	4	3	3	3	3
Clinical thinking expansion	3	4	3	3	3	4	5	5	3	3
Human-AI Collaboration Quality
Human-AI complementarity	4	4	4	3	3	3	5	5	5	4
Collaboration smoothness	4	3	4	4	3	3	3	3	5	3
Decision confidence enhancement	4	5	3	3	3	4	5	3	5	4

## Sheet: System Usability Scale, SUS
Please indicate your level of agreement with the following statements (1 = strongly disagree, 5 = strongly agree).
1. I think I would like to use this system frequently	3	3	3	3	3	5	3	3	3	3
2. I found the system unnecessarily complex	1	1	1	1	2	1	1	2	3	1
3. I thought the system was easy to use	4	5	4	4	5	5	5	4	5	4
4. I think I would need support to be able to use this system	1	1	1	1	2	2	2	5	1	1
5. I found the various functions in this system were well integrated	3	3	3	3	3	4	3	4	3	3
6. I thought there was too much inconsistency in this system	3	3	3	3	2	2	3	2	3	3
7. I imagine most people would learn to use this system quickly	4	5	4	4	3	5	3	5	5	4
8. I found the system very cumbersome to use	1	1	1	1	2	1	1	1	1	1
9. I felt very confident using the system	4	3	5	4	3	4	4	3	5	4
10. I needed to learn a lot before I could get going with this system	1	1	1	1	3	2	2	1	1	1
