# Supplementary material for: Digitally Assisted Clinical Decision-Making in Traditional Chinese Medicine: Comparative Study of 5 Large Language Models
Source: JMIR Form Res. 2026 Mar 2;10:e80167. doi: 10.2196/80167 (PMC12954686; doi:10.2196/80167)
Supplement: Multimedia Appendix 5 [file formative-v10-e80167-s005.xls]

## Sheet: Sheet1
Evaluator ID	Case ID	Western Medicine Diagnosis	TCM Diagnosis	TCM Syndrome	Differentiation Basis	TCM Treatment Methods	Prescriptions	Medications	Special Population Safety Considerations
TCM01	Case1	1	Disease Name Changes	1	Evidence Supplementation	1	1	Dosage Adjustment; Quality Optimization; Usage Improvement	Care Addition
TCM01	Case2	1	1	1	Evidence Supplementation	1	Prescription Addition	Dosage Adjustment; Medication Modification; Usage Improvement	1
TCM01	Case3	1	1	1	1	1	1	Dosage Adjustment; Quality Optimization	Content Correction
TCM01	Case4	1	1	1	1	1	1	Dosage Adjustment; Quality Optimization; Medication Modification	1
TCM01	Case5	1	Additional Diagnoses	1	1	1	1	Dosage Adjustment; Quality Optimization; Medication Modification	1
TCM02	Case1	1	Disease Name Changes	1	Error Correction	1	1	1	1
TCM02	Case2	1	1	1	1	1	1	Usage Improvement	1
TCM02	Case3	1	1	Primary Syndrome Changes	Error Correction	1	1	1	1
TCM02	Case4	1	1	1	1	1	1	1	1
TCM02	Case5	1	1	1	1	1	Prescription Reduction	Medication Modification	1
TCM03	Case1	1	Disease Name Changes	Syndrome Reduction	Evidence Supplementation	1	1	Quality Optimization	Contraindication Addition
TCM03	Case2	1	1	1	Error Correction	1	Rejection: Different Philosophy	Rejection: Different Philosophy	Expression Optimization
TCM03	Case3	1	1	Syndrome Reduction	Evidence Supplementation	Treatment Reduction	Partial Replacement	Medication Modification	1
TCM03	Case4	1	1	1	1	1	Partial Replacement	Medication Modification	1
TCM03	Case5	1	1	1	Logic Optimization	1	1	Equivalent Replacement	1
TCM04	Case1	1	Disease Name Changes	1	Logic Optimization	1	1	Usage Improvement	Care Addition
TCM04	Case2	1	1	1	Evidence Supplementation	1	Partial Replacement	Medication Modification	1
TCM04	Case3	1	1	1	Evidence Supplementation; Logic Optimization	1	1	Quality Optimization	Expression Optimization
TCM04	Case4	1	1	1	1	1	Prescription Addition	Medication Modification	1
TCM04	Case5	1	1	1	1	1	Partial Replacement	Quality Optimization; Medication Modification	1
TCM05	Case1	1	Disease Name Changes	Syndrome Reduction	1	Treatment Reduction	1	Medication Modification	1
TCM05	Case2	1	1	Syndrome Reduction	Error Correction	1	1	Quality Optimization	Expression Optimization
TCM05	Case3	Additional Diagnoses	1	Syndrome Reduction	1	1	1	Quality Optimization	Expression Optimization
TCM05	Case4	1	1	1	1	1	1	Dosage Adjustment; Quality Optimization	Expression Optimization
TCM05	Case5	1	1	1	Logic Optimization	1	1	Dosage Adjustment; Quality Optimization	Expression Optimization
TCM06	Case1	1	1	1	1	1	1	Quality Optimization; Usage Improvement	1
TCM06	Case2	1	1	1	1	1	1	Quality Optimization	1
TCM06	Case3	1	1	1	1	1	1	1	1
TCM06	Case4	1	1	1	1	1	1	1	1
TCM06	Case5	1	1	1	1	1	1	1	1
TCM07	Case1	1	Disease Name Changes	1	1	1	1	Quality Optimization; Usage Improvement	1
TCM07	Case2	1	1	1	Evidence Supplementation	Rejection: Different Philosophy	Rejection: Different Philosophy	Rejection: Different Philosophy	1
TCM07	Case3	1	1	1	1	1	1	1	1
TCM07	Case4	1	1	1	1	1	Rejection: Different Philosophy	Rejection: Different Philosophy	1
TCM07	Case5	1	1	1	1	1	Partial Replacement	Medication Modification	1
TCM08	Case1	1	1	1	1	Treatment Reduction	1	1	1
TCM08	Case2	1	1	1	1	1	1	1	1
TCM08	Case3	1	1	Syndrome Reduction	1	1	1	1	1
TCM08	Case4	1	1	1	1	1	1	1	1
TCM08	Case5	1	1	1	1	1	1	1	1
TCM09	Case1	1	1	Primary Syndrome Changes	Evidence Supplementation	1	1	Quality Optimization; Usage Improvement	Care Addition
TCM09	Case2	1	1	1	1	1	1	1	Care Addition
TCM09	Case3	1	1	1	1	1	1	1	1
TCM09	Case4	1	1	1	1	1	1	1	1
TCM09	Case5	1	Additional Diagnoses	1	Logic Optimization	1	1	1	1
TCM10	Case1	1	1	1	1	1	1	Quality Optimization; Usage Improvement	1
TCM10	Case2	1	1	1	1	External Treatment Addition	1	Medication Modification	1
TCM10	Case3	1	Disease Name Changes	Syndrome Reduction	Logic Optimization	External Treatment Addition	Prescription Addition	Medication Modification	1
TCM10	Case4	1	1	1	1	1	1	Dosage Adjustment	1
TCM10	Case5	1	Additional Diagnoses	Primary Syndrome Changes	1	1	1	Medication Modification; Quality Optimization	Care Addition
Note:
1: Complete Adoption
