# Supplementary material for: Digitally Assisted Clinical Decision-Making in Traditional Chinese Medicine: Comparative Study of 5 Large Language Models
Source: JMIR Form Res. 2026 Mar 2;10:e80167. doi: 10.2196/80167 (PMC12954686; doi:10.2196/80167)
Supplement: Multimedia Appendix 6 [file formative-v10-e80167-s006.xls]

## Sheet: 160 Single-Choice Questions Res
Question ID	Disease System	Difficulty Level	Knowledge Type	Correct Answer	Claude 3.7_1	Claude 3.7_2	Claude 3.7_3	GPT-4.5_1	GPT-4.5_2	GPT-4.5_3	Grok3_1	Grok3_2	Grok3_3	Gemini 2.0_1	Gemini 2.0_2	Gemini 2.0_3	DeepSeek-R1_1	DeepSeek-R1_2	DeepSeek-R1_3
1	Pulmonary Disorders	Basic	Disease Characteristics	E	B	E	E	E	E	E	B	E	B	E	E	E	E	E	E
2	Pulmonary Disorders	Basic	Etiology & Pathogenesis	C	C	C	C	C	C	C	C	C	C	C	C	C	C	C	C
3	Pulmonary Disorders	Basic	Diagnostic Points	D	D	D	D	D	D	D	D	D	D	D	D	D	D	D	D
4	Pulmonary Disorders	Basic	Formula Selection	D	D	D	D	D	D	D	D	D	D	D	D	D	D	D	D
5	Pulmonary Disorders	Basic	Etiology & Pathogenesis	C	C	C	C	C	C	C	C	C	C	C	C	C	C	C	C
6	Pulmonary Disorders	Basic	Formula Selection	B	B	B	D	E	E	E	B	D	B	B	B	B	B	B	B
7	Pulmonary Disorders	Basic	Treatment Principles	E	E	E	E	E	E	E	E	C	E	E	E	E	E	E	E
8	Pulmonary Disorders	Basic	Formula Selection	D	D	D	D	C	C	C	B	B	A	D	D	D	D	D	D
9	Pulmonary Disorders	Basic	Formula Selection	B	B	B	B	B	B	B	A	A	A	B	B	B	B	B	B
10	Pulmonary Disorders	Intermediate	Formula Selection	B	C	C	C	B	B	B	B	B	B	C	C	C	B	B	B
11	Pulmonary Disorders	Intermediate	Formula Selection	D	D	B	D	B	B	B	D	D	B	B	B	B	D	D	D
12	Pulmonary Disorders	Intermediate	Diagnostic Points	A	B	A	A	B	B	B	E	A	A	A	A	A	A	A	A
13	Pulmonary Disorders	Intermediate	Etiology & Pathogenesis	B	B	B	B	C	C	C	C	D	D	B	B	B	B	B	B
14	Pulmonary Disorders	Intermediate	Diagnostic Points	C	C	D	D	D	D	E	C	C	C	D	D	D	C	C	C
15	Pulmonary Disorders	Intermediate	Treatment Principles	C	C	C	C	D	A	A	A	A	C	C	C	C	C	C	C
16	Pulmonary Disorders	Intermediate	Etiology & Pathogenesis	D	D	D	D	D	D	D	D	D	D	D	D	D	D	D	D
17	Pulmonary Disorders	Intermediate	Treatment Principles	A	A	A	A	A	A	A	A	A	A	A	A	A	A	A	A
18	Pulmonary Disorders	Intermediate	Differential Diagnosis	D	D	D	D	C	C	D	D	D	D	D	D	D	D	D	D
19	Pulmonary Disorders	Advanced	Etiology & Pathogenesis	C	B	C	B	B	B	B	B	C	C	C	C	C	C	C	C
20	Pulmonary Disorders	Advanced	Diagnostic Points	D	A	A	A	D	D	D	A	C	A	A	A	A	D	D	D
21	Pulmonary Disorders	Advanced	Etiology & Pathogenesis	D	D	C	D	E	E	E	E	C	D	D	D	D	D	D	D
22	Pulmonary Disorders	Advanced	Etiology & Pathogenesis	C	C	C	C	B	C	C	E	B	B	C	C	C	C	C	C
23	Pulmonary Disorders	Advanced	Formula Selection	A	B	B	B	B	B	B	B	E	E	E	E	E	A	A	A
24	Pulmonary Disorders	Advanced	Disease Characteristics	B	C	C	C	C	C	C	C	C	C	C	C	C	B	B	B
25	Cardiac Disorders	Basic	Differential Diagnosis	E	E	E	E	B	A	B	E	C	C	E	E	E	E	E	E
26	Cardiac Disorders	Basic	Etiology & Pathogenesis	E	E	E	E	E	E	E	A	A	A	E	E	E	E	E	E
27	Cardiac Disorders	Basic	Etiology & Pathogenesis	B	B	A	B	A	A	A	A	A	A	A	A	A	B	B	B
28	Cardiac Disorders	Intermediate	Etiology & Pathogenesis	A	A	A	A	A	A	A	A	A	A	A	A	A	A	A	A
29	Cardiac Disorders	Intermediate	Formula Selection	C	C	A	A	A	A	A	C	C	A	A	A	A	C	C	C
30	Cardiac Disorders	Intermediate	Disease Characteristics	D	C	C	C	C	C	C	C	C	C	C	C	C	D	C	D
31	Cardiac Disorders	Advanced	Formula Selection	D	E	E	E	D	D	D	B	B	B	D	D	D	D	D	D
32	Cardiac Disorders	Advanced	Etiology & Pathogenesis	E	E	E	B	E	E	E	E	B	B	E	E	E	E	E	E
33	Cerebral Disorders	Basic	Disease Characteristics	C	C	C	C	C	C	C	C	C	C	C	C	C	C	C	C
34	Cerebral Disorders	Basic	Formula Selection	B	B	B	B	B	B	B	B	B	B	B	B	B	B	B	B
35	Cerebral Disorders	Basic	Formula Selection	B	B	B	C	C	C	C	B	B	B	C	C	C	B	B	B
36	Cerebral Disorders	Basic	Formula Selection	B	B	B	B	B	B	B	B	B	B	B	B	B	B	B	B
37	Cerebral Disorders	Basic	Diagnostic Points	C	C	C	C	D	D	D	C	C	B	C	C	C	C	C	C
38	Cerebral Disorders	Basic	Disease Characteristics	E	E	E	E	E	E	E	E	E	E	D	D	D	E	E	E
39	Cerebral Disorders	Intermediate	Formula Selection	C	C	C	C	B	B	B	B	B	C	C	C	C	C	C	C
40	Cerebral Disorders	Intermediate	Etiology & Pathogenesis	E	C	C	C	E	C	E	C	C	C	E	E	E	E	E	E
41	Cerebral Disorders	Intermediate	Etiology & Pathogenesis	E	E	E	E	B	E	B	C	E	B	B	B	B	E	E	E
42	Cerebral Disorders	Intermediate	Differential Diagnosis	A	A	E	A	D	A	D	E	E	E	A	A	A	A	A	A
43	Cerebral Disorders	Intermediate	Formula Selection	B	B	B	B	B	B	B	B	B	B	B	B	B	B	B	B
44	Cerebral Disorders	Intermediate	Formula Selection	C	C	C	C	B	C	C	A	A	A	C	C	C	C	C	C
45	Cerebral Disorders	Advanced	Etiology & Pathogenesis	C	C	C	C	C	C	C	A	A	A	C	C	C	C	C	C
46	Cerebral Disorders	Advanced	Diagnostic Points	E	C	D	B	E	A	B	C	C	B	A	A	A	C	E	C
47	Cerebral Disorders	Advanced	Etiology & Pathogenesis	E	A	B	A	A	A	A	A	A	A	A	A	A	E	E	A
48	Cerebral Disorders	Advanced	Formula Selection	E	A	A	E	C	A	C	C	C	C	E	E	E	E	E	E
49	Gastrointestinal Disorders	Basic	Etiology & Pathogenesis	B	B	B	B	B	B	B	B	B	B	B	B	B	B	B	B
50	Gastrointestinal Disorders	Basic	Formula Selection	E	C	B	B	B	B	C	B	B	B	C	C	C	E	E	E
51	Gastrointestinal Disorders	Basic	Etiology & Pathogenesis	B	B	B	B	B	B	B	B	B	B	C	C	C	B	B	B
52	Gastrointestinal Disorders	Basic	Etiology & Pathogenesis	D	D	D	D	D	D	D	D	D	C	D	D	D	D	D	D
53	Gastrointestinal Disorders	Basic	Etiology & Pathogenesis	D	D	D	D	D	D	D	D	D	D	D	D	D	D	D	D
54	Gastrointestinal Disorders	Basic	Formula Selection	A	D	A	D	E	E	E	E	D	D	E	A	A	A	A	A
55	Gastrointestinal Disorders	Basic	Treatment Principles	C	C	C	C	C	C	C	C	C	C	C	C	C	C	C	C
56	Gastrointestinal Disorders	Basic	Diagnostic Points	D	D	D	D	D	D	D	D	D	D	A	D	D	D	D	D
57	Gastrointestinal Disorders	Basic	Formula Selection	B	D	D	B	B	B	B	D	D	E	B	B	B	B	B	B
58	Gastrointestinal Disorders	Intermediate	Differential Diagnosis	C	C	C	C	C	C	C	C	C	C	C	C	C	C	C	C
59	Gastrointestinal Disorders	Intermediate	Formula Selection	A	A	A	A	A	A	A	A	A	A	A	A	A	A	A	A
60	Gastrointestinal Disorders	Intermediate	Formula Selection	B	B	A	A	B	B	B	B	E	B	B	B	B	B	B	B
61	Gastrointestinal Disorders	Intermediate	Diagnostic Points	A	E	A	E	A	A	B	A	A	B	A	A	A	A	A	A
62	Gastrointestinal Disorders	Intermediate	Formula Selection	C	C	C	C	C	C	C	E	C	A	C	C	C	C	C	C
63	Gastrointestinal Disorders	Intermediate	Formula Selection	A	A	B	B	B	B	B	A	A	B	C	C	C	A	A	A
64	Gastrointestinal Disorders	Intermediate	Etiology & Pathogenesis	C	E	E	E	E	E	E	C	E	E	E	E	E	C	C	C
65	Gastrointestinal Disorders	Intermediate	Formula Selection	C	C	C	C	B	B	B	A	B	B	B	B	B	C	C	C
66	Gastrointestinal Disorders	Intermediate	Disease Characteristics	E	E	E	E	E	E	E	E	E	C	E	E	E	E	E	E
67	Gastrointestinal Disorders	Advanced	Diagnostic Points	D	D	D	D	D	D	D	D	D	E	B	B	B	D	D	D
68	Gastrointestinal Disorders	Advanced	Differential Diagnosis	C	B	D	B	D	C	C	E	E	E	D	D	D	C	C	C
69	Gastrointestinal Disorders	Advanced	Formula Selection	C	C	C	C	B	C	C	D	D	D	B	B	B	E	E	E
70	Gastrointestinal Disorders	Advanced	Formula Selection	A	A	D	A	A	A	A	A	A	A	A	A	A	A	A	A
71	Gastrointestinal Disorders	Advanced	Formula Selection	B	A	D	E	D	D	D	D	D	D	D	D	D	B	B	B
72	Gastrointestinal Disorders	Advanced	Formula Selection	D	C	D	D	B	B	B	C	C	C	B	B	B	D	D	D
73	Hepatobiliary Disorders	Basic	Etiology & Pathogenesis	E	E	E	E	E	E	E	E	E	E	E	E	E	E	E	E
74	Hepatobiliary Disorders	Basic	Formula Selection	D	D	D	D	E	E	C	C	E	E	D	D	D	D	D	D
75	Hepatobiliary Disorders	Basic	Disease Characteristics	D	D	D	D	D	D	B	C	A	A	D	D	D	D	D	D
76	Hepatobiliary Disorders	Basic	Disease Characteristics	E	E	E	E	D	D	D	E	C	E	E	E	E	E	E	E
77	Hepatobiliary Disorders	Basic	Formula Selection	D	E	E	E	D	D	E	E	B	E	E	E	E	D	D	D
78	Hepatobiliary Disorders	Basic	Formula Selection	A	A	A	A	C	C	C	C	A	C	A	A	A	A	A	A
79	Hepatobiliary Disorders	Basic	Etiology & Pathogenesis	A	B	B	B	B	B	B	B	E	B	A	B	A	A	A	A
80	Hepatobiliary Disorders	Basic	Formula Selection	A	A	A	A	C	C	C	C	E	C	A	A	A	A	A	A
81	Hepatobiliary Disorders	Basic	Formula Selection	A	A	A	A	A	A	A	A	A	A	A	A	A	A	A	A
82	Hepatobiliary Disorders	Intermediate	Etiology & Pathogenesis	D	C	C	C	B	B	B	C	C	C	C	C	C	D	D	D
83	Hepatobiliary Disorders	Intermediate	Diagnostic Points	C	C	C	C	E	E	E	C	C	C	C	C	C	C	C	C
84	Hepatobiliary Disorders	Intermediate	Formula Selection	E	E	E	E	E	B	B	B	B	B	E	E	E	E	E	E
85	Hepatobiliary Disorders	Intermediate	Formula Selection	B	E	E	E	B	B	B	E	E	E	E	E	E	B	B	B
86	Hepatobiliary Disorders	Intermediate	Formula Selection	B	B	B	B	B	B	B	B	B	B	B	B	B	B	B	B
87	Hepatobiliary Disorders	Intermediate	Formula Selection	B	C	C	C	C	C	C	B	B	C	C	C	C	B	B	B
88	Hepatobiliary Disorders	Intermediate	Disease Characteristics	D	D	D	D	C	C	C	A	C	A	D	D	D	D	D	D
89	Hepatobiliary Disorders	Intermediate	Treatment Principles	C	C	C	C	A	A	A	C	C	C	C	C	C	C	C	C
90	Hepatobiliary Disorders	Intermediate	Etiology & Pathogenesis	A	A	D	A	D	D	D	A	A	A	A	A	A	A	A	A
91	Hepatobiliary Disorders	Advanced	Etiology & Pathogenesis	A	C	C	D	C	A	A	E	B	E	E	E	E	E	A	A
92	Hepatobiliary Disorders	Advanced	Formula Selection	C	D	D	D	D	D	D	D	A	C	D	D	D	C	C	C
93	Hepatobiliary Disorders	Advanced	Etiology & Pathogenesis	E	C	C	E	C	E	C	C	D	C	E	E	E	E	E	E
94	Hepatobiliary Disorders	Advanced	Diagnostic Points	D	D	D	E	E	E	E	B	E	E	E	E	E	D	D	D
95	Hepatobiliary Disorders	Advanced	Formula Selection	C	A	A	A	B	A	A	A	A	A	A	A	A	C	C	C
96	Hepatobiliary Disorders	Advanced	Etiology & Pathogenesis	A	E	E	E	E	E	E	E	E	D	A	A	A	A	A	A
97	Renal Disorders	Basic	Etiology & Pathogenesis	C	C	C	C	C	C	C	C	C	C	C	C	C	C	C	C
98	Renal Disorders	Basic	Treatment Principles	C	C	C	C	C	C	C	C	C	C	C	C	C	C	C	C
99	Renal Disorders	Basic	Treatment Principles	A	A	A	A	A	A	A	A	A	A	A	A	A	A	A	A
100	Renal Disorders	Basic	Etiology & Pathogenesis	D	D	D	D	D	D	D	D	D	D	D	D	D	D	D	D
101	Renal Disorders	Basic	Differential Diagnosis	D	D	D	D	D	A	D	D	D	D	D	D	D	D	D	D
102	Renal Disorders	Basic	Formula Selection	E	A	A	C	A	A	A	E	C	E	E	C	C	E	E	E
103	Renal Disorders	Basic	Formula Selection	C	C	C	C	C	C	C	A	C	C	C	C	C	C	C	C
104	Renal Disorders	Basic	Disease Characteristics	A	A	A	A	A	A	A	A	A	A	A	A	A	A	A	A
105	Renal Disorders	Basic	Formula Selection	D	D	D	D	D	D	D	D	D	D	D	D	D	D	D	D
106	Renal Disorders	Intermediate	Etiology & Pathogenesis	E	E	E	E	E	E	E	E	D	E	E	E	E	E	E	E
107	Renal Disorders	Intermediate	Diagnostic Points	D	D	E	D	E	E	E	D	E	D	D	D	D	D	D	D
108	Renal Disorders	Intermediate	Treatment Principles	B	B	E	B	B	B	B	B	B	B	B	B	B	B	B	B
109	Renal Disorders	Intermediate	Disease Characteristics	E	E	E	E	E	E	E	E	D	D	D	D	E	E	E	E
110	Renal Disorders	Intermediate	Differential Diagnosis	D	A	A	B	B	B	B	B	B	B	B	B	B	D	D	D
111	Renal Disorders	Intermediate	Etiology & Pathogenesis	C	C	C	C	C	C	C	C	C	C	C	C	C	C	C	C
112	Renal Disorders	Intermediate	Formula Selection	C	C	C	C	C	C	C	C	C	C	C	C	C	C	C	C
113	Renal Disorders	Intermediate	Etiology & Pathogenesis	D	D	D	D	A	D	A	A	A	D	A	A	A	D	D	D
114	Renal Disorders	Intermediate	Formula Selection	A	C	C	C	C	C	C	C	C	C	C	C	C	A	C	A
115	Renal Disorders	Advanced	Etiology & Pathogenesis	E	D	D	D	C	C	D	A	A	E	D	D	D	E	E	E
116	Renal Disorders	Advanced	Diagnostic Points	A	B	A	A	A	A	A	A	A	A	A	A	A	A	A	A
117	Renal Disorders	Advanced	Disease Characteristics	E	C	C	C	B	C	C	E	A	E	A	A	A	E	E	E
118	Renal Disorders	Advanced	Disease Characteristics	D	B	B	B	B	B	B	B	B	B	B	B	B	D	D	D
119	Renal Disorders	Advanced	Diagnostic Points	D	D	B	E	A	A	A	E	D	E	B	B	B	D	D	D
120	Renal Disorders	Advanced	Disease Characteristics	A	A	A	A	B	B	B	B	B	B	B	B	B	A	A	A
121	Blood & Fluid Disorders	Basic	Etiology & Pathogenesis	A	A	A	A	A	A	A	A	A	A	A	A	A	A	A	A
122	Blood & Fluid Disorders	Basic	Diagnostic Points	A	A	A	A	A	A	A	A	A	A	A	A	A	A	A	A
123	Blood & Fluid Disorders	Basic	Diagnostic Points	E	E	E	E	B	E	B	E	E	E	E	E	E	E	E	E
124	Blood & Fluid Disorders	Basic	Disease Characteristics	E	D	D	D	C	C	C	D	D	D	E	E	E	E	E	E
125	Blood & Fluid Disorders	Basic	Formula Selection	A	B	B	B	B	B	B	B	B	B	A	A	A	A	A	A
126	Blood & Fluid Disorders	Basic	Formula Selection	A	A	A	A	A	A	A	A	A	A	A	A	A	A	A	A
127	Blood & Fluid Disorders	Basic	Diagnostic Points	A	A	A	A	A	A	A	A	A	A	A	A	A	A	A	A
128	Blood & Fluid Disorders	Basic	Diagnostic Points	A	A	A	A	A	A	A	A	A	A	A	A	A	A	A	A
129	Blood & Fluid Disorders	Basic	Diagnostic Points	B	B	B	B	B	B	B	B	B	B	B	B	B	B	B	B
130	Blood & Fluid Disorders	Intermediate	Etiology & Pathogenesis	E	B	B	B	B	B	B	E	B	B	E	E	E	E	E	E
131	Blood & Fluid Disorders	Intermediate	Etiology & Pathogenesis	D	D	D	D	D	D	D	D	D	A	D	D	D	D	D	D
132	Blood & Fluid Disorders	Intermediate	Formula Selection	D	C	C	C	A	A	A	E	C	C	C	C	C	D	D	D
133	Blood & Fluid Disorders	Intermediate	Diagnostic Points	E	E	E	E	E	E	E	A	E	E	E	E	E	E	E	E
134	Blood & Fluid Disorders	Intermediate	Treatment Principles	C	B	C	B	C	B	B	B	B	C	B	B	B	C	C	C
135	Blood & Fluid Disorders	Intermediate	Etiology & Pathogenesis	B	B	B	E	B	B	A	E	E	B	B	B	B	B	B	B
136	Blood & Fluid Disorders	Intermediate	Etiology & Pathogenesis	D	D	D	E	D	D	D	D	D	D	C	C	C	D	D	D
137	Blood & Fluid Disorders	Intermediate	Treatment Principles	D	C	D	D	D	D	D	D	D	A	D	D	D	D	D	D
138	Blood & Fluid Disorders	Intermediate	Formula Selection	B	C	C	C	C	C	B	C	C	C	B	B	B	B	B	B
139	Blood & Fluid Disorders	Advanced	Treatment Principles	E	A	A	A	A	A	A	A	A	A	A	A	A	E	E	E
140	Blood & Fluid Disorders	Advanced	Formula Selection	E	A	A	C	D	C	D	D	C	C	C	C	C	E	E	E
141	Blood & Fluid Disorders	Advanced	Formula Selection	D	C	C	C	B	B	B	C	C	C	D	D	D	D	D	D
142	Blood & Fluid Disorders	Advanced	Formula Selection	D	D	D	D	D	D	D	A	B	D	D	D	D	D	D	D
143	Blood & Fluid Disorders	Advanced	Formula Selection	B	D	A	B	B	B	B	A	A	A	B	B	B	D	D	D
144	Blood & Fluid Disorders	Advanced	Etiology & Pathogenesis	B	C	C	C	C	C	C	C	A	A	C	C	C	C	C	C
145	Limb & Meridian Disorders	Basic	Disease Characteristics	C	C	C	C	A	A	A	C	C	C	C	C	C	C	C	C
146	Limb & Meridian Disorders	Basic	Formula Selection	C	C	C	C	D	D	C	C	C	C	D	C	D	C	C	C
147	Limb & Meridian Disorders	Basic	Etiology & Pathogenesis	A	A	A	A	A	A	A	A	A	A	A	A	A	A	A	A
148	Limb & Meridian Disorders	Basic	Formula Selection	A	A	A	A	A	A	A	D	A	E	A	A	A	A	A	A
149	Limb & Meridian Disorders	Basic	Formula Selection	D	D	D	D	D	D	D	C	D	E	D	D	D	D	D	D
150	Limb & Meridian Disorders	Basic	Formula Selection	B	B	B	B	B	B	C	B	B	B	B	B	B	B	B	B
151	Limb & Meridian Disorders	Intermediate	Formula Selection	D	D	D	C	B	D	B	A	C	A	C	C	C	D	D	D
152	Limb & Meridian Disorders	Intermediate	Etiology & Pathogenesis	B	B	B	B	A	A	B	B	B	B	B	B	B	B	B	B
153	Limb & Meridian Disorders	Intermediate	Etiology & Pathogenesis	B	E	E	E	E	E	E	E	E	E	E	E	E	B	E	B
154	Limb & Meridian Disorders	Intermediate	Formula Selection	A	A	A	A	A	A	A	A	A	A	A	A	A	A	A	A
155	Limb & Meridian Disorders	Intermediate	Formula Selection	B	B	B	B	D	B	B	B	A	B	D	D	D	B	B	B
156	Limb & Meridian Disorders	Intermediate	Formula Selection	E	E	E	E	D	A	A	D	A	D	B	D	B	E	E	E
157	Limb & Meridian Disorders	Advanced	Etiology & Pathogenesis	B	B	B	B	D	D	D	D	E	D	E	B	E	B	B	B
158	Limb & Meridian Disorders	Advanced	Etiology & Pathogenesis	D	D	D	D	D	D	D	D	D	D	D	D	D	D	D	D
159	Limb & Meridian Disorders	Advanced	Etiology & Pathogenesis	D	D	A	A	D	D	D	D	D	D	A	A	A	D	D	D
160	Limb & Meridian Disorders	Advanced	Etiology & Pathogenesis	C	C	C	C	C	C	C	C	C	C	C	A	C	C	C	C

## Sheet: 160 Single-Choice Questions Err
Error Type Codes:
1: Correct Answer
FM: Formula Misuse
TG: Theory Gap
SD: Syndrome Differentiation Inaccuracy
SM: Symptom Misunderstanding
Question ID	Disease System	Difficulty Level	Knowledge Type	Correct Answer	Claude 3.7_1	Claude 3.7_2	Claude 3.7_3	GPT-4.5_1	GPT-4.5_2	GPT-4.5_3	Grok3_1	Grok3_2	Grok3_3	Gemini 2.0_1	Gemini 2.0_2	Gemini 2.0_3	DeepSeek-R1_1	DeepSeek-R1_2	DeepSeek-R1_3
1	Pulmonary Disorders	Basic	Disease Characteristics	E	SD	1	1	1	1	1	SD	1	SD	1	1	1	1	1	1
2	Pulmonary Disorders	Basic	Etiology & Pathogenesis	C	1	1	1	1	1	1	1	1	1	1	1	1	1	1	1
3	Pulmonary Disorders	Basic	Diagnostic Points	D	1	1	1	1	1	1	1	1	1	1	1	1	1	1	1
4	Pulmonary Disorders	Basic	Formula Selection	D	1	1	1	1	1	1	1	1	1	1	1	1	1	1	1
5	Pulmonary Disorders	Basic	Etiology & Pathogenesis	C	1	1	1	1	1	1	1	1	1	1	1	1	1	1	1
6	Pulmonary Disorders	Basic	Formula Selection	B	1	1	FM	FM	FM	FM	1	FM	1	1	1	1	1	1	1
7	Pulmonary Disorders	Basic	Treatment Principles	E	1	1	1	1	1	1	1	TG	1	1	1	1	1	1	1
8	Pulmonary Disorders	Basic	Formula Selection	D	1	1	1	FM	FM	FM	FM	FM	FM	1	1	1	1	1	1
9	Pulmonary Disorders	Basic	Formula Selection	B	1	1	1	1	1	1	FM	FM	FM	1	1	1	1	1	1
10	Pulmonary Disorders	Intermediate	Formula Selection	B	FM	FM	FM	1	1	1	1	1	1	FM	FM	FM	1	1	1
11	Pulmonary Disorders	Intermediate	Formula Selection	D	1	FM	1	FM	FM	FM	1	1	FM	FM	FM	FM	1	1	1
12	Pulmonary Disorders	Intermediate	Diagnostic Points	A	SD	1	1	SD	SD	SD	SD	1	1	1	1	1	1	1	1
13	Pulmonary Disorders	Intermediate	Etiology & Pathogenesis	B	1	1	1	TG	TG	TG	TG	TG	TG	1	1	1	1	1	1
14	Pulmonary Disorders	Intermediate	Diagnostic Points	C	1	SD	SD	SD	SD	SD	1	1	1	SD	SD	SD	1	1	1
15	Pulmonary Disorders	Intermediate	Treatment Principles	C	1	1	1	TG	TG	TG	TG	TG	1	1	1	1	1	1	1
16	Pulmonary Disorders	Intermediate	Etiology & Pathogenesis	D	1	1	1	1	1	1	1	1	1	1	1	1	1	1	1
17	Pulmonary Disorders	Intermediate	Treatment Principles	A	1	1	1	1	1	1	1	1	1	1	1	1	1	1	1
18	Pulmonary Disorders	Intermediate	Differential Diagnosis	D	1	1	1	SM	SM	1	1	1	1	1	1	1	1	1	1
19	Pulmonary Disorders	Advanced	Etiology & Pathogenesis	C	TG	1	TG	TG	TG	TG	TG	1	1	1	1	1	1	1	1
20	Pulmonary Disorders	Advanced	Diagnostic Points	D	SD	SD	SD	1	1	1	SD	SD	SD	SD	SD	SD	1	1	1
21	Pulmonary Disorders	Advanced	Etiology & Pathogenesis	D	1	TG	1	TG	TG	TG	TG	TG	1	1	1	1	1	1	1
22	Pulmonary Disorders	Advanced	Etiology & Pathogenesis	C	1	1	1	TG	1	1	TG	TG	TG	1	1	1	1	1	1
23	Pulmonary Disorders	Advanced	Formula Selection	A	FM	FM	FM	FM	FM	FM	FM	FM	FM	FM	FM	FM	1	1	1
24	Pulmonary Disorders	Advanced	Disease Characteristics	B	SD	SD	SD	SD	SD	SD	SD	SD	SD	SD	SD	SD	1	1	1
25	Cardiac Disorders	Basic	Differential Diagnosis	E	1	1	1	SM	SM	SM	1	SM	SM	1	1	1	1	1	1
26	Cardiac Disorders	Basic	Etiology & Pathogenesis	E	1	1	1	1	1	1	TG	TG	TG	1	1	1	1	1	1
27	Cardiac Disorders	Basic	Etiology & Pathogenesis	B	1	TG	1	TG	TG	TG	TG	TG	TG	TG	TG	TG	1	1	1
28	Cardiac Disorders	Intermediate	Etiology & Pathogenesis	A	1	1	1	1	1	1	1	1	1	1	1	1	1	1	1
29	Cardiac Disorders	Intermediate	Formula Selection	C	1	FM	FM	FM	FM	FM	1	1	FM	FM	FM	FM	1	1	1
30	Cardiac Disorders	Intermediate	Disease Characteristics	D	SD	SD	SD	SD	SD	SD	SD	SD	SD	SD	SD	SD	1	SD	1
31	Cardiac Disorders	Advanced	Formula Selection	D	FM	FM	FM	1	1	1	FM	FM	FM	1	1	1	1	1	1
32	Cardiac Disorders	Advanced	Etiology & Pathogenesis	E	1	1	TG	1	1	1	1	TG	TG	1	1	1	1	1	1
33	Cerebral Disorders	Basic	Disease Characteristics	C	1	1	1	1	1	1	1	1	1	1	1	1	1	1	1
34	Cerebral Disorders	Basic	Formula Selection	B	1	1	1	1	1	1	1	1	1	1	1	1	1	1	1
35	Cerebral Disorders	Basic	Formula Selection	B	1	1	FM	FM	FM	FM	1	1	1	FM	FM	FM	1	1	1
36	Cerebral Disorders	Basic	Formula Selection	B	1	1	1	1	1	1	1	1	1	1	1	1	1	1	1
37	Cerebral Disorders	Basic	Diagnostic Points	C	1	1	1	SD	SD	SD	1	1	SD	1	1	1	1	1	1
38	Cerebral Disorders	Basic	Disease Characteristics	E	1	1	1	1	1	1	1	1	1	SD	SD	SD	1	1	1
39	Cerebral Disorders	Intermediate	Formula Selection	C	1	1	1	FM	FM	FM	FM	FM	1	1	1	1	1	1	1
40	Cerebral Disorders	Intermediate	Etiology & Pathogenesis	E	TG	TG	TG	1	TG	1	TG	TG	TG	1	1	1	1	1	1
41	Cerebral Disorders	Intermediate	Etiology & Pathogenesis	E	1	1	1	TG	1	TG	TG	1	TG	TG	TG	TG	1	1	1
42	Cerebral Disorders	Intermediate	Differential Diagnosis	A	1	SM	1	SM	1	SM	SM	SM	SM	1	1	1	1	1	1
43	Cerebral Disorders	Intermediate	Formula Selection	B	1	1	1	1	1	1	1	1	1	1	1	1	1	1	1
44	Cerebral Disorders	Intermediate	Formula Selection	C	1	1	1	FM	1	1	FM	FM	FM	1	1	1	1	1	1
45	Cerebral Disorders	Advanced	Etiology & Pathogenesis	C	1	1	1	1	1	1	TG	TG	TG	1	1	1	1	1	1
46	Cerebral Disorders	Advanced	Diagnostic Points	E	SD	SD	SD	1	SD	SD	SD	SD	SD	SD	SD	SD	SD	1	SD
47	Cerebral Disorders	Advanced	Etiology & Pathogenesis	E	TG	TG	TG	TG	TG	TG	TG	TG	TG	TG	TG	TG	1	1	TG
48	Cerebral Disorders	Advanced	Formula Selection	E	FM	FM	1	FM	FM	FM	FM	FM	FM	1	1	1	1	1	1
49	Gastrointestinal Disorders	Basic	Etiology & Pathogenesis	B	1	1	1	1	1	1	1	1	1	1	1	1	1	1	1
50	Gastrointestinal Disorders	Basic	Formula Selection	E	FM	FM	FM	FM	FM	FM	FM	FM	FM	FM	FM	FM	1	1	1
51	Gastrointestinal Disorders	Basic	Etiology & Pathogenesis	B	1	1	1	1	1	1	1	1	1	TG	TG	TG	1	1	1
52	Gastrointestinal Disorders	Basic	Etiology & Pathogenesis	D	1	1	1	1	1	1	1	1	TG	1	1	1	1	1	1
53	Gastrointestinal Disorders	Basic	Etiology & Pathogenesis	D	1	1	1	1	1	1	1	1	1	1	1	1	1	1	1
54	Gastrointestinal Disorders	Basic	Formula Selection	A	FM	1	FM	FM	FM	FM	FM	FM	FM	FM	1	1	1	1	1
55	Gastrointestinal Disorders	Basic	Treatment Principles	C	1	1	1	1	1	1	1	1	1	1	1	1	1	1	1
56	Gastrointestinal Disorders	Basic	Diagnostic Points	D	1	1	1	1	1	1	1	1	1	SD	1	1	1	1	1
57	Gastrointestinal Disorders	Basic	Formula Selection	B	FM	FM	1	1	1	1	FM	FM	FM	1	1	1	1	1	1
58	Gastrointestinal Disorders	Intermediate	Differential Diagnosis	C	1	1	1	1	1	1	1	1	1	1	1	1	1	1	1
59	Gastrointestinal Disorders	Intermediate	Formula Selection	A	1	1	1	1	1	1	1	1	1	1	1	1	1	1	1
60	Gastrointestinal Disorders	Intermediate	Formula Selection	B	1	FM	FM	1	1	1	1	FM	1	1	1	1	1	1	1
61	Gastrointestinal Disorders	Intermediate	Diagnostic Points	A	SD	1	SD	1	1	SD	1	1	SD	1	1	1	1	1	1
62	Gastrointestinal Disorders	Intermediate	Formula Selection	C	1	1	1	1	1	1	FM	1	FM	1	1	1	1	1	1
63	Gastrointestinal Disorders	Intermediate	Formula Selection	A	1	FM	FM	FM	FM	FM	1	1	FM	FM	FM	FM	1	1	1
64	Gastrointestinal Disorders	Intermediate	Etiology & Pathogenesis	C	TG	TG	TG	TG	TG	TG	1	TG	TG	TG	TG	TG	1	1	1
65	Gastrointestinal Disorders	Intermediate	Formula Selection	C	1	1	1	FM	FM	FM	FM	FM	FM	FM	FM	FM	1	1	1
66	Gastrointestinal Disorders	Intermediate	Disease Characteristics	E	1	1	1	1	1	1	1	1	SD	1	1	1	1	1	1
67	Gastrointestinal Disorders	Advanced	Diagnostic Points	D	1	1	1	1	1	1	1	1	SD	SD	SD	SD	1	1	1
68	Gastrointestinal Disorders	Advanced	Differential Diagnosis	C	SM	SM	SM	SM	1	1	SM	SM	SM	SM	SM	SM	1	1	1
69	Gastrointestinal Disorders	Advanced	Formula Selection	C	1	1	1	FM	1	1	FM	FM	FM	FM	FM	FM	FM	FM	FM
70	Gastrointestinal Disorders	Advanced	Formula Selection	A	1	FM	1	1	1	1	1	1	1	1	1	1	1	1	1
71	Gastrointestinal Disorders	Advanced	Formula Selection	B	FM	FM	FM	FM	FM	FM	FM	FM	FM	FM	FM	FM	1	1	1
72	Gastrointestinal Disorders	Advanced	Formula Selection	D	FM	1	1	FM	FM	FM	FM	FM	FM	FM	FM	FM	1	1	1
73	Hepatobiliary Disorders	Basic	Etiology & Pathogenesis	E	1	1	1	1	1	1	1	1	1	1	1	1	1	1	1
74	Hepatobiliary Disorders	Basic	Formula Selection	D	1	1	1	FM	FM	FM	FM	FM	FM	1	1	1	1	1	1
75	Hepatobiliary Disorders	Basic	Disease Characteristics	D	1	1	1	1	1	SD	SD	SD	SD	1	1	1	1	1	1
76	Hepatobiliary Disorders	Basic	Disease Characteristics	E	1	1	1	SD	SD	SD	1	SD	1	1	1	1	1	1	1
77	Hepatobiliary Disorders	Basic	Formula Selection	D	FM	FM	FM	1	1	FM	FM	FM	FM	FM	FM	FM	1	1	1
78	Hepatobiliary Disorders	Basic	Formula Selection	A	1	1	1	FM	FM	FM	FM	1	FM	1	1	1	1	1	1
79	Hepatobiliary Disorders	Basic	Etiology & Pathogenesis	A	TG	TG	TG	TG	TG	TG	TG	TG	TG	1	TG	1	1	1	1
80	Hepatobiliary Disorders	Basic	Formula Selection	A	1	1	1	FM	FM	FM	FM	FM	FM	1	1	1	1	1	1
81	Hepatobiliary Disorders	Basic	Formula Selection	A	1	1	1	1	1	1	1	1	1	1	1	1	1	1	1
82	Hepatobiliary Disorders	Intermediate	Etiology & Pathogenesis	D	TG	TG	TG	TG	TG	TG	TG	TG	TG	TG	TG	TG	1	1	1
83	Hepatobiliary Disorders	Intermediate	Diagnostic Points	C	1	1	1	SD	SD	SD	1	1	1	1	1	1	1	1	1
84	Hepatobiliary Disorders	Intermediate	Formula Selection	E	1	1	1	1	FM	FM	FM	FM	FM	1	1	1	1	1	1
85	Hepatobiliary Disorders	Intermediate	Formula Selection	B	FM	FM	FM	1	1	1	FM	FM	FM	FM	FM	FM	1	1	1
86	Hepatobiliary Disorders	Intermediate	Formula Selection	B	1	1	1	1	1	1	1	1	1	1	1	1	1	1	1
87	Hepatobiliary Disorders	Intermediate	Formula Selection	B	FM	FM	FM	FM	FM	FM	1	1	FM	FM	FM	FM	1	1	1
88	Hepatobiliary Disorders	Intermediate	Disease Characteristics	D	1	1	1	SD	SD	SD	SD	SD	SD	1	1	1	1	1	1
89	Hepatobiliary Disorders	Intermediate	Treatment Principles	C	1	1	1	TG	TG	TG	1	1	1	1	1	1	1	1	1
90	Hepatobiliary Disorders	Intermediate	Etiology & Pathogenesis	A	1	TG	1	TG	TG	TG	1	1	1	1	1	1	1	1	1
91	Hepatobiliary Disorders	Advanced	Etiology & Pathogenesis	A	TG	TG	TG	TG	1	1	TG	TG	TG	TG	TG	TG	TG	1	1
92	Hepatobiliary Disorders	Advanced	Formula Selection	C	FM	FM	FM	FM	FM	FM	FM	FM	1	FM	FM	FM	1	1	1
93	Hepatobiliary Disorders	Advanced	Etiology & Pathogenesis	E	TG	TG	1	TG	1	TG	TG	TG	TG	1	1	1	1	1	1
94	Hepatobiliary Disorders	Advanced	Diagnostic Points	D	1	1	SD	SD	SD	SD	SD	SD	SD	SD	SD	SD	1	1	1
95	Hepatobiliary Disorders	Advanced	Formula Selection	C	FM	FM	FM	FM	FM	FM	FM	FM	FM	FM	FM	FM	1	1	1
96	Hepatobiliary Disorders	Advanced	Etiology & Pathogenesis	A	TG	TG	TG	TG	TG	TG	TG	TG	TG	1	1	1	1	1	1
97	Renal Disorders	Basic	Etiology & Pathogenesis	C	1	1	1	1	1	1	1	1	1	1	1	1	1	1	1
98	Renal Disorders	Basic	Treatment Principles	C	1	1	1	1	1	1	1	1	1	1	1	1	1	1	1
99	Renal Disorders	Basic	Treatment Principles	A	1	1	1	1	1	1	1	1	1	1	1	1	1	1	1
100	Renal Disorders	Basic	Etiology & Pathogenesis	D	1	1	1	1	1	1	1	1	1	1	1	1	1	1	1
101	Renal Disorders	Basic	Differential Diagnosis	D	1	1	1	1	SM	1	1	1	1	1	1	1	1	1	1
102	Renal Disorders	Basic	Formula Selection	E	FM	FM	FM	FM	FM	FM	1	FM	1	1	FM	FM	1	1	1
103	Renal Disorders	Basic	Formula Selection	C	1	1	1	1	1	1	FM	1	1	1	1	1	1	1	1
104	Renal Disorders	Basic	Disease Characteristics	A	1	1	1	1	1	1	1	1	1	1	1	1	1	1	1
105	Renal Disorders	Basic	Formula Selection	D	1	1	1	1	1	1	1	1	1	1	1	1	1	1	1
106	Renal Disorders	Intermediate	Etiology & Pathogenesis	E	1	1	1	1	1	1	1	TG	1	1	1	1	1	1	1
107	Renal Disorders	Intermediate	Diagnostic Points	D	1	SD	1	SD	SD	SD	1	SD	1	1	1	1	1	1	1
108	Renal Disorders	Intermediate	Treatment Principles	B	1	TG	1	1	1	1	1	1	1	1	1	1	1	1	1
109	Renal Disorders	Intermediate	Disease Characteristics	E	1	1	1	1	1	1	1	SD	SD	SD	SD	1	1	1	1
110	Renal Disorders	Intermediate	Differential Diagnosis	D	SM	SM	SM	SM	SM	SM	SM	SM	SM	SM	SM	SM	1	1	1
111	Renal Disorders	Intermediate	Etiology & Pathogenesis	C	1	1	1	1	1	1	1	1	1	1	1	1	1	1	1
112	Renal Disorders	Intermediate	Formula Selection	C	1	1	1	1	1	1	1	1	1	1	1	1	1	1	1
113	Renal Disorders	Intermediate	Etiology & Pathogenesis	D	1	1	1	TG	1	TG	TG	TG	1	TG	TG	TG	1	1	1
114	Renal Disorders	Intermediate	Formula Selection	A	FM	FM	FM	FM	FM	FM	FM	FM	FM	FM	FM	FM	1	FM	1
115	Renal Disorders	Advanced	Etiology & Pathogenesis	E	TG	TG	TG	TG	TG	TG	TG	TG	1	TG	TG	TG	1	1	1
116	Renal Disorders	Advanced	Diagnostic Points	A	SD	1	1	1	1	1	1	1	1	1	1	1	1	1	1
117	Renal Disorders	Advanced	Disease Characteristics	E	SD	SD	SD	SD	SD	SD	1	SD	1	SD	SD	SD	1	1	1
118	Renal Disorders	Advanced	Disease Characteristics	D	SD	SD	SD	SD	SD	SD	SD	SD	SD	SD	SD	SD	1	1	1
119	Renal Disorders	Advanced	Diagnostic Points	D	1	SD	SD	SD	SD	SD	SD	1	SD	SD	SD	SD	1	1	1
120	Renal Disorders	Advanced	Disease Characteristics	A	1	1	1	SD	SD	SD	SD	SD	SD	SD	SD	SD	1	1	1
121	Blood & Fluid Disorders	Basic	Etiology & Pathogenesis	A	1	1	1	1	1	1	1	1	1	1	1	1	1	1	1
122	Blood & Fluid Disorders	Basic	Diagnostic Points	A	1	1	1	1	1	1	1	1	1	1	1	1	1	1	1
123	Blood & Fluid Disorders	Basic	Diagnostic Points	E	1	1	1	SD	1	SD	1	1	1	1	1	1	1	1	1
124	Blood & Fluid Disorders	Basic	Disease Characteristics	E	SD	SD	SD	SD	SD	SD	SD	SD	SD	1	1	1	1	1	1
125	Blood & Fluid Disorders	Basic	Formula Selection	A	FM	FM	FM	FM	FM	FM	FM	FM	FM	1	1	1	1	1	1
126	Blood & Fluid Disorders	Basic	Formula Selection	A	1	1	1	1	1	1	1	1	1	1	1	1	1	1	1
127	Blood & Fluid Disorders	Basic	Diagnostic Points	A	1	1	1	1	1	1	1	1	1	1	1	1	1	1	1
128	Blood & Fluid Disorders	Basic	Diagnostic Points	A	1	1	1	1	1	1	1	1	1	1	1	1	1	1	1
129	Blood & Fluid Disorders	Basic	Diagnostic Points	B	1	1	1	1	1	1	1	1	1	1	1	1	1	1	1
130	Blood & Fluid Disorders	Intermediate	Etiology & Pathogenesis	E	TG	TG	TG	TG	TG	TG	1	TG	TG	1	1	1	1	1	1
131	Blood & Fluid Disorders	Intermediate	Etiology & Pathogenesis	D	1	1	1	1	1	1	1	1	TG	1	1	1	1	1	1
132	Blood & Fluid Disorders	Intermediate	Formula Selection	D	FM	FM	FM	FM	FM	FM	FM	FM	FM	FM	FM	FM	1	1	1
133	Blood & Fluid Disorders	Intermediate	Diagnostic Points	E	1	1	1	1	1	1	SD	1	1	1	1	1	1	1	1
134	Blood & Fluid Disorders	Intermediate	Treatment Principles	C	TG	1	TG	1	TG	TG	TG	TG	1	TG	TG	TG	1	1	1
135	Blood & Fluid Disorders	Intermediate	Etiology & Pathogenesis	B	1	1	TG	1	1	TG	TG	TG	1	1	1	1	1	1	1
136	Blood & Fluid Disorders	Intermediate	Etiology & Pathogenesis	D	1	1	TG	1	1	1	1	1	1	TG	TG	TG	1	1	1
137	Blood & Fluid Disorders	Intermediate	Treatment Principles	D	TG	1	1	1	1	1	1	1	TG	1	1	1	1	1	1
138	Blood & Fluid Disorders	Intermediate	Formula Selection	B	FM	FM	FM	FM	FM	1	FM	FM	FM	1	1	1	1	1	1
139	Blood & Fluid Disorders	Advanced	Treatment Principles	E	TG	TG	TG	TG	TG	TG	TG	TG	TG	TG	TG	TG	1	1	1
140	Blood & Fluid Disorders	Advanced	Formula Selection	E	FM	FM	FM	FM	FM	FM	FM	FM	FM	FM	FM	FM	1	1	1
141	Blood & Fluid Disorders	Advanced	Formula Selection	D	FM	FM	FM	FM	FM	FM	FM	FM	FM	1	1	1	1	1	1
142	Blood & Fluid Disorders	Advanced	Formula Selection	D	1	1	1	1	1	1	FM	FM	1	1	1	1	1	1	1
143	Blood & Fluid Disorders	Advanced	Formula Selection	B	FM	FM	1	1	1	1	FM	FM	FM	1	1	1	FM	FM	FM
144	Blood & Fluid Disorders	Advanced	Etiology & Pathogenesis	B	TG	TG	TG	TG	TG	TG	TG	TG	TG	TG	TG	TG	TG	TG	TG
145	Limb & Meridian Disorders	Basic	Disease Characteristics	C	1	1	1	SD	SD	SD	1	1	1	1	1	1	1	1	1
146	Limb & Meridian Disorders	Basic	Formula Selection	C	1	1	1	FM	FM	1	1	1	1	FM	1	FM	1	1	1
147	Limb & Meridian Disorders	Basic	Etiology & Pathogenesis	A	1	1	1	1	1	1	1	1	1	1	1	1	1	1	1
148	Limb & Meridian Disorders	Basic	Formula Selection	A	1	1	1	1	1	1	FM	1	FM	1	1	1	1	1	1
149	Limb & Meridian Disorders	Basic	Formula Selection	D	1	1	1	1	1	1	FM	1	FM	1	1	1	1	1	1
150	Limb & Meridian Disorders	Basic	Formula Selection	B	1	1	1	1	1	FM	1	1	1	1	1	1	1	1	1
151	Limb & Meridian Disorders	Intermediate	Formula Selection	D	1	1	FM	FM	1	FM	FM	FM	FM	FM	FM	FM	1	1	1
152	Limb & Meridian Disorders	Intermediate	Etiology & Pathogenesis	B	1	1	1	TG	TG	1	1	1	1	1	1	1	1	1	1
153	Limb & Meridian Disorders	Intermediate	Etiology & Pathogenesis	B	TG	TG	TG	TG	TG	TG	TG	TG	TG	TG	TG	TG	1	TG	1
154	Limb & Meridian Disorders	Intermediate	Formula Selection	A	1	1	1	1	1	1	1	1	1	1	1	1	1	1	1
155	Limb & Meridian Disorders	Intermediate	Formula Selection	B	1	1	1	FM	1	1	1	FM	1	FM	FM	FM	1	1	1
156	Limb & Meridian Disorders	Intermediate	Formula Selection	E	1	1	1	FM	FM	FM	FM	FM	FM	FM	FM	FM	1	1	1
157	Limb & Meridian Disorders	Advanced	Etiology & Pathogenesis	B	1	1	1	TG	TG	TG	TG	TG	TG	TG	1	TG	1	1	1
158	Limb & Meridian Disorders	Advanced	Etiology & Pathogenesis	D	1	1	1	1	1	1	1	1	1	1	1	1	1	1	1
159	Limb & Meridian Disorders	Advanced	Etiology & Pathogenesis	D	1	TG	TG	1	1	1	1	1	1	TG	TG	TG	1	1	1
160	Limb & Meridian Disorders	Advanced	Etiology & Pathogenesis	C	1	1	1	1	1	1	1	1	1	1	TG	1	1	1	1

## Sheet: 30 Clinical Cases Scoring Data
Case ID	Complexity	Model ID	Attempt	Evaluator ID	Disease Diagnosis	Syndrome Diagnosis	Differentiation Basis	Treatment Method	Formula Name	Medicinal Composition	Identification	Total Score
C001	simple	Claude 3.7	1	E001	3	3	4	2	2	2	3	19
C001	simple	Claude 3.7	1	E002	3	3	4	2	2	2	3	19
C001	simple	Claude 3.7	2	E001	3	3	4	2	2	2	3	19
C001	simple	Claude 3.7	2	E002	3	3	4	2	2	2	3	19
C001	simple	Claude 3.7	3	E001	3	3	4	2	2	2	3	19
C001	simple	Claude 3.7	3	E002	3	3	4	2	1	2	3	18
C001	simple	DeepSeek-R1	1	E001	3	3	4	2	2	2	2	18
C001	simple	DeepSeek-R1	1	E002	3	3	4	2	2	2	2	18
C001	simple	DeepSeek-R1	2	E001	3	3	4	2	2	2	3	19
C001	simple	DeepSeek-R1	2	E002	3	3	4	2	2	2	2	18
C001	simple	DeepSeek-R1	3	E001	3	3	4	2	2	2	2	18
C001	simple	DeepSeek-R1	3	E002	3	3	4	2	2	2	2	18
C001	simple	Gemini 2.0	1	E001	3	3	4	2	2	2	3	19
C001	simple	Gemini 2.0	1	E002	3	3	4	2	2	2	3	19
C001	simple	Gemini 2.0	2	E001	3	3	4	2	2	2	3	19
C001	simple	Gemini 2.0	2	E002	3	3	4	2	2	2	3	19
C001	simple	Gemini 2.0	3	E001	3	3	4	2	2	2	3	19
C001	simple	Gemini 2.0	3	E002	3	3	4	2	2	2	3	19
C001	simple	GPT-4.5	1	E001	3	3	4	2	0	1	3	16
C001	simple	GPT-4.5	1	E002	3	3	4	2	0	1	3	16
C001	simple	GPT-4.5	2	E001	3	0	1	1	0	1	3	9
C001	simple	GPT-4.5	2	E002	3	0	1	1	0	1	3	9
C001	simple	GPT-4.5	3	E001	3	3	1	1	0	1	3	12
C001	simple	GPT-4.5	3	E002	3	3	1	1	0	1	3	12
C001	simple	Grok3	1	E001	3	3	4	2	0	1	3	16
C001	simple	Grok3	1	E002	3	3	4	2	0	1	3	16
C001	simple	Grok3	2	E001	3	3	4	1	2	2	3	18
C001	simple	Grok3	2	E002	3	3	4	0	2	2	3	17
C001	simple	Grok3	3	E001	3	2	4	2	0	1	2	14
C001	simple	Grok3	3	E002	3	2	4	2	0	1	2	14
C002	simple	Claude 3.7	1	E001	3	3	4	2	2	3	3	20
C002	simple	Claude 3.7	1	E002	3	3	4	2	2	3	3	20
C002	simple	Claude 3.7	2	E001	3	3	4	2	2	3	3	20
C002	simple	Claude 3.7	2	E002	3	3	4	2	2	3	3	20
C002	simple	Claude 3.7	3	E001	3	3	4	2	2	3	3	20
C002	simple	Claude 3.7	3	E002	3	3	4	2	2	3	3	20
C002	simple	DeepSeek-R1	1	E001	3	3	4	2	1	3	3	19
C002	simple	DeepSeek-R1	1	E002	3	3	4	2	1	3	3	19
C002	simple	DeepSeek-R1	2	E001	3	3	4	2	1	3	3	19
C002	simple	DeepSeek-R1	2	E002	3	3	4	2	1	3	3	19
C002	simple	DeepSeek-R1	3	E001	3	3	4	2	1	3	3	19
C002	simple	DeepSeek-R1	3	E002	3	3	4	2	1	3	3	19
C002	simple	Gemini 2.0	1	E001	3	2	4	2	2	3	3	19
C002	simple	Gemini 2.0	1	E002	3	2	4	2	2	3	3	19
C002	simple	Gemini 2.0	2	E001	3	2	4	2	2	3	3	19
C002	simple	Gemini 2.0	2	E002	3	2	4	2	2	3	3	19
C002	simple	Gemini 2.0	3	E001	3	2	4	2	2	2	3	18
C002	simple	Gemini 2.0	3	E002	3	2	4	2	2	2	3	18
C002	simple	GPT-4.5	1	E001	3	3	4	2	2	3	1	18
C002	simple	GPT-4.5	1	E002	3	3	4	2	2	3	1	18
C002	simple	GPT-4.5	2	E001	3	3	4	2	2	2	3	19
C002	simple	GPT-4.5	2	E002	3	3	4	2	2	2	3	19
C002	simple	GPT-4.5	3	E001	3	3	4	2	0	1	3	16
C002	simple	GPT-4.5	3	E002	3	3	4	2	0	1	3	16
C002	simple	Grok3	1	E001	3	3	4	2	1	3	3	19
C002	simple	Grok3	1	E002	3	3	4	2	1	3	3	19
C002	simple	Grok3	2	E001	3	3	4	2	0	0	3	15
C002	simple	Grok3	2	E002	3	3	4	2	0	0	3	15
C002	simple	Grok3	3	E001	3	3	4	2	2	3	3	20
C002	simple	Grok3	3	E002	3	3	4	2	2	3	3	20
C003	simple	Claude 3.7	1	E001	3	3	4	2	2	2	3	19
C003	simple	Claude 3.7	1	E002	3	3	4	2	2	2	3	19
C003	simple	Claude 3.7	2	E001	3	3	4	2	2	2	3	19
C003	simple	Claude 3.7	2	E002	3	3	4	2	2	2	3	19
C003	simple	Claude 3.7	3	E001	3	3	4	2	2	2	3	19
C003	simple	Claude 3.7	3	E002	3	3	4	2	2	2	3	19
C003	simple	DeepSeek-R1	1	E001	3	3	4	2	1	2	3	18
C003	simple	DeepSeek-R1	1	E002	3	3	4	2	1	2	3	18
C003	simple	DeepSeek-R1	2	E001	3	3	4	2	1	2	3	18
C003	simple	DeepSeek-R1	2	E002	3	3	4	2	1	2	3	18
C003	simple	DeepSeek-R1	3	E001	3	3	4	2	2	2	3	19
C003	simple	DeepSeek-R1	3	E002	3	3	4	2	2	2	3	19
C003	simple	Gemini 2.0	1	E001	3	3	4	2	2	2	3	19
C003	simple	Gemini 2.0	1	E002	3	3	4	2	2	2	3	19
C003	simple	Gemini 2.0	2	E001	3	3	4	2	2	2	3	19
C003	simple	Gemini 2.0	2	E002	3	3	4	2	2	2	3	19
C003	simple	Gemini 2.0	3	E001	3	3	4	2	2	2	3	19
C003	simple	Gemini 2.0	3	E002	3	3	4	2	2	2	3	19
C003	simple	GPT-4.5	1	E001	0	3	3	2	2	2	3	15
C003	simple	GPT-4.5	1	E002	0	3	3	2	2	2	3	15
C003	simple	GPT-4.5	2	E001	0	3	3	2	1	2	3	14
C003	simple	GPT-4.5	2	E002	0	3	3	2	1	2	3	14
C003	simple	GPT-4.5	3	E001	0	3	3	2	1	2	3	14
C003	simple	GPT-4.5	3	E002	0	3	3	2	1	2	3	14
C003	simple	Grok3	1	E001	3	3	4	2	0	0	3	15
C003	simple	Grok3	1	E002	3	3	4	2	0	0	3	15
C003	simple	Grok3	2	E001	3	3	4	2	0	0	3	15
C003	simple	Grok3	2	E002	3	3	4	2	0	0	3	15
C003	simple	Grok3	3	E001	3	3	4	1	2	2	3	18
C003	simple	Grok3	3	E002	3	3	4	1	2	2	3	18
C004	simple	Claude 3.7	1	E001	3	3	4	1	2	2	3	18
C004	simple	Claude 3.7	1	E002	3	3	4	1	2	2	3	18
C004	simple	Claude 3.7	2	E001	3	3	4	1	2	2	3	18
C004	simple	Claude 3.7	2	E002	3	3	4	1	2	2	3	18
C004	simple	Claude 3.7	3	E001	3	3	4	1	2	2	3	18
C004	simple	Claude 3.7	3	E002	3	3	4	1	2	2	3	18
C004	simple	DeepSeek-R1	1	E001	3	3	4	2	2	2	3	19
C004	simple	DeepSeek-R1	1	E002	3	3	4	2	2	2	3	19
C004	simple	DeepSeek-R1	2	E001	3	3	4	2	2	2	3	19
C004	simple	DeepSeek-R1	2	E002	3	3	4	2	2	2	3	19
C004	simple	DeepSeek-R1	3	E001	3	3	4	2	2	2	3	19
C004	simple	DeepSeek-R1	3	E002	3	3	4	2	2	2	3	19
C004	simple	Gemini 2.0	1	E001	3	3	4	1	2	2	3	18
C004	simple	Gemini 2.0	1	E002	3	3	4	1	2	2	3	18
C004	simple	Gemini 2.0	2	E001	3	3	4	1	2	2	3	18
C004	simple	Gemini 2.0	2	E002	3	3	4	1	2	2	3	18
C004	simple	Gemini 2.0	3	E001	3	3	4	1	2	2	3	18
C004	simple	Gemini 2.0	3	E002	3	3	4	1	2	2	3	18
C004	simple	GPT-4.5	1	E001	1	3	3	1	2	2	2	14
C004	simple	GPT-4.5	1	E002	1	3	3	1	2	2	2	14
C004	simple	GPT-4.5	2	E001	0	0	2	0	2	2	3	9
C004	simple	GPT-4.5	2	E002	0	1	2	1	2	2	3	11
C004	simple	GPT-4.5	3	E001	0	1	2	0	2	2	3	10
C004	simple	GPT-4.5	3	E002	0	1	2	0	2	2	3	10
C004	simple	Grok3	1	E001	3	3	4	1	1	2	3	17
C004	simple	Grok3	1	E002	3	3	4	1	1	2	3	17
C004	simple	Grok3	2	E001	1	3	4	1	0	0	1	10
C004	simple	Grok3	2	E002	1	3	4	1	0	0	1	10
C004	simple	Grok3	3	E001	1	3	4	1	2	2	3	16
C004	simple	Grok3	3	E002	1	3	4	1	2	2	3	16
C005	simple	Claude 3.7	1	E001	3	3	4	2	1	2	1	16
C005	simple	Claude 3.7	1	E002	3	3	4	2	1	2	1	16
C005	simple	Claude 3.7	2	E001	3	3	4	2	2	2	2	18
C005	simple	Claude 3.7	2	E002	3	3	4	2	2	2	2	18
C005	simple	Claude 3.7	3	E001	3	3	4	2	2	2	2	18
C005	simple	Claude 3.7	3	E002	3	3	4	2	2	2	2	18
C005	simple	DeepSeek-R1	1	E001	3	3	4	2	1	2	3	18
C005	simple	DeepSeek-R1	1	E002	3	3	4	2	1	2	3	18
C005	simple	DeepSeek-R1	2	E001	3	3	4	2	1	2	3	18
C005	simple	DeepSeek-R1	2	E002	3	3	4	2	1	2	3	18
C005	simple	DeepSeek-R1	3	E001	3	3	4	2	2	2	2	18
C005	simple	DeepSeek-R1	3	E002	3	3	4	2	2	2	2	18
C005	simple	Gemini 2.0	1	E001	3	3	4	2	2	2	1	17
C005	simple	Gemini 2.0	1	E002	3	3	4	2	2	2	1	17
C005	simple	Gemini 2.0	2	E001	3	3	4	2	2	2	1	17
C005	simple	Gemini 2.0	2	E002	3	3	4	2	2	2	1	17
C005	simple	Gemini 2.0	3	E001	3	3	4	2	2	2	1	17
C005	simple	Gemini 2.0	3	E002	3	3	4	2	2	2	1	17
C005	simple	GPT-4.5	1	E001	3	3	4	2	0	0	2	14
C005	simple	GPT-4.5	1	E002	3	3	4	2	0	0	2	14
C005	simple	GPT-4.5	2	E001	0	3	2	2	0	0	1	8
C005	simple	GPT-4.5	2	E002	0	3	3	1	0	0	1	8
C005	simple	GPT-4.5	3	E001	3	3	4	2	0	0	1	13
C005	simple	GPT-4.5	3	E002	3	3	4	2	0	0	1	13
C005	simple	Grok3	1	E001	3	3	4	1	0	0	2	13
C005	simple	Grok3	1	E002	3	3	4	1	0	0	2	13
C005	simple	Grok3	2	E001	3	3	4	2	0	0	2	14
C005	simple	Grok3	2	E002	3	3	4	2	0	0	2	14
C005	simple	Grok3	3	E001	3	3	4	2	1	1	2	16
C005	simple	Grok3	3	E002	3	3	4	2	1	1	2	16
C006	simple	Claude 3.7	1	E001	3	3	4	2	2	3	3	20
C006	simple	Claude 3.7	1	E002	3	3	4	2	2	3	3	20
C006	simple	Claude 3.7	2	E001	3	3	4	2	2	3	3	20
C006	simple	Claude 3.7	2	E002	3	3	4	2	2	3	3	20
C006	simple	Claude 3.7	3	E001	3	3	4	2	2	3	3	20
C006	simple	Claude 3.7	3	E002	3	3	4	2	2	3	3	20
C006	simple	DeepSeek-R1	1	E001	3	3	4	2	1	3	3	19
C006	simple	DeepSeek-R1	1	E002	3	3	4	2	1	3	3	19
C006	simple	DeepSeek-R1	2	E001	3	3	4	2	1	3	3	19
C006	simple	DeepSeek-R1	2	E002	3	3	4	2	1	3	3	19
C006	simple	DeepSeek-R1	3	E001	3	3	4	2	2	3	3	20
C006	simple	DeepSeek-R1	3	E002	3	3	4	2	2	3	3	20
C006	simple	Gemini 2.0	1	E001	3	3	4	2	2	3	3	20
C006	simple	Gemini 2.0	1	E002	3	3	4	2	2	3	3	20
C006	simple	Gemini 2.0	2	E001	3	3	4	2	2	3	3	20
C006	simple	Gemini 2.0	2	E002	3	3	4	2	2	3	3	20
C006	simple	Gemini 2.0	3	E001	3	3	4	2	2	3	3	20
C006	simple	Gemini 2.0	3	E002	3	3	4	2	2	3	3	20
C006	simple	GPT-4.5	1	E001	1	2	4	2	0	1	3	13
C006	simple	GPT-4.5	1	E002	1	2	4	2	0	0	3	12
C006	simple	GPT-4.5	2	E001	3	2	4	2	0	0	2	13
C006	simple	GPT-4.5	2	E002	3	2	4	2	0	0	2	13
C006	simple	GPT-4.5	3	E001	1	2	4	2	0	0	3	12
C006	simple	GPT-4.5	3	E002	1	2	4	2	0	0	3	12
C006	simple	Grok3	1	E001	1	3	4	2	0	0	3	13
C006	simple	Grok3	1	E002	1	3	4	2	0	0	3	13
C006	simple	Grok3	2	E001	1	3	4	2	0	0	2	12
C006	simple	Grok3	2	E002	1	3	4	2	0	0	2	12
C006	simple	Grok3	3	E001	1	3	4	2	1	2	3	16
C006	simple	Grok3	3	E002	1	3	4	2	1	2	3	16
C007	simple	Claude 3.7	1	E001	3	3	4	2	0	0	0	12
C007	simple	Claude 3.7	1	E002	3	3	4	2	0	0	0	12
C007	simple	Claude 3.7	2	E001	3	3	4	2	0	0	0	12
C007	simple	Claude 3.7	2	E002	2	3	4	2	0	0	0	11
C007	simple	Claude 3.7	3	E001	3	3	4	1	0	1	0	12
C007	simple	Claude 3.7	3	E002	2	3	4	1	0	1	0	11
C007	simple	DeepSeek-R1	1	E001	3	3	4	2	1	2	3	18
C007	simple	DeepSeek-R1	1	E002	3	3	4	2	1	2	3	18
C007	simple	DeepSeek-R1	2	E001	3	3	4	2	2	2	3	19
C007	simple	DeepSeek-R1	2	E002	3	3	4	2	2	2	3	19
C007	simple	DeepSeek-R1	3	E001	3	3	4	2	1	2	3	18
C007	simple	DeepSeek-R1	3	E002	3	3	4	2	1	2	3	18
C007	simple	Gemini 2.0	1	E001	3	3	4	2	0	0	0	12
C007	simple	Gemini 2.0	1	E002	3	3	4	2	0	0	0	12
C007	simple	Gemini 2.0	2	E001	3	3	4	2	0	0	0	12
C007	simple	Gemini 2.0	2	E002	3	3	4	2	0	0	0	12
C007	simple	Gemini 2.0	3	E001	3	3	4	2	2	2	0	16
C007	simple	Gemini 2.0	3	E002	3	3	4	2	2	2	0	16
C007	simple	GPT-4.5	1	E001	3	3	4	2	0	0	0	12
C007	simple	GPT-4.5	1	E002	3	3	4	2	0	0	0	12
C007	simple	GPT-4.5	2	E001	3	3	4	2	0	0	0	12
C007	simple	GPT-4.5	2	E002	3	3	4	2	0	0	0	12
C007	simple	GPT-4.5	3	E001	3	3	4	2	0	0	0	12
C007	simple	GPT-4.5	3	E002	3	3	4	2	0	0	0	12
C007	simple	Grok3	1	E001	1	3	4	2	0	0	0	10
C007	simple	Grok3	1	E002	1	3	4	2	0	0	0	10
C007	simple	Grok3	2	E001	2	3	4	2	0	0	0	11
C007	simple	Grok3	2	E002	3	3	4	2	0	0	0	12
C007	simple	Grok3	3	E001	2	3	4	2	0	0	0	11
C007	simple	Grok3	3	E002	3	3	4	2	0	0	0	12
C008	simple	Claude 3.7	1	E001	0	0	0	1	0	0	1	2
C008	simple	Claude 3.7	1	E002	0	0	1	1	0	0	1	3
C008	simple	Claude 3.7	2	E001	0	0	0	1	0	0	2	3
C008	simple	Claude 3.7	2	E002	0	0	1	1	0	0	2	4
C008	simple	Claude 3.7	3	E001	2	0	0	1	0	0	1	4
C008	simple	Claude 3.7	3	E002	1	0	1	1	0	0	1	4
C008	simple	DeepSeek-R1	1	E001	3	3	4	2	1	2	3	18
C008	simple	DeepSeek-R1	1	E002	3	3	4	2	1	2	3	18
C008	simple	DeepSeek-R1	2	E001	3	3	4	2	2	2	3	19
C008	simple	DeepSeek-R1	2	E002	3	3	4	2	2	2	3	19
C008	simple	DeepSeek-R1	3	E001	3	3	4	2	2	2	3	19
C008	simple	DeepSeek-R1	3	E002	3	3	4	2	2	2	3	19
C008	simple	Gemini 2.0	1	E001	0	1	3	2	1	2	3	12
C008	simple	Gemini 2.0	1	E002	0	1	3	2	1	2	3	12
C008	simple	Gemini 2.0	2	E001	0	1	3	2	1	2	3	12
C008	simple	Gemini 2.0	2	E002	0	1	3	2	1	2	3	12
C008	simple	Gemini 2.0	3	E001	0	1	3	2	1	2	3	12
C008	simple	Gemini 2.0	3	E002	0	1	3	2	1	2	3	12
C008	simple	GPT-4.5	1	E001	0	0	1	1	0	0	1	3
C008	simple	GPT-4.5	1	E002	0	0	1	2	0	0	1	4
C008	simple	GPT-4.5	2	E001	0	0	0	1	0	0	1	2
C008	simple	GPT-4.5	2	E002	0	0	0	1	0	0	1	2
C008	simple	GPT-4.5	3	E001	0	3	2	2	0	0	2	9
C008	simple	GPT-4.5	3	E002	0	3	3	2	0	0	2	10
C008	simple	Grok3	1	E001	0	1	2	2	0	0	1	6
C008	simple	Grok3	1	E002	0	1	2	2	0	0	1	6
C008	simple	Grok3	2	E001	0	0	1	2	0	0	1	4
C008	simple	Grok3	2	E002	0	1	1	2	0	0	1	5
C008	simple	Grok3	3	E001	3	3	4	2	0	0	2	14
C008	simple	Grok3	3	E002	3	2	4	1	0	0	2	12
C009	simple	Claude 3.7	1	E001	3	3	4	2	1	2	3	18
C009	simple	Claude 3.7	1	E002	3	3	4	2	1	2	3	18
C009	simple	Claude 3.7	2	E001	3	3	4	2	1	2	3	18
C009	simple	Claude 3.7	2	E002	3	3	4	2	1	2	3	18
C009	simple	Claude 3.7	3	E001	3	3	4	2	2	2	3	19
C009	simple	Claude 3.7	3	E002	3	3	4	2	2	2	3	19
C009	simple	DeepSeek-R1	1	E001	3	3	4	2	1	2	3	18
C009	simple	DeepSeek-R1	1	E002	3	3	4	2	1	2	3	18
C009	simple	DeepSeek-R1	2	E001	3	3	4	2	2	2	3	19
C009	simple	DeepSeek-R1	2	E002	3	3	4	2	2	2	3	19
C009	simple	DeepSeek-R1	3	E001	3	3	4	2	2	2	3	19
C009	simple	DeepSeek-R1	3	E002	3	3	4	2	2	2	3	19
C009	simple	Gemini 2.0	1	E001	3	3	4	2	1	2	3	18
C009	simple	Gemini 2.0	1	E002	3	3	4	2	1	2	3	18
C009	simple	Gemini 2.0	2	E001	3	3	4	2	1	2	3	18
C009	simple	Gemini 2.0	2	E002	3	3	4	2	1	2	3	18
C009	simple	Gemini 2.0	3	E001	3	3	4	2	1	2	3	18
C009	simple	Gemini 2.0	3	E002	3	3	4	2	1	2	3	18
C009	simple	GPT-4.5	1	E001	0	3	3	2	0	0	3	11
C009	simple	GPT-4.5	1	E002	0	3	3	2	0	0	3	11
C009	simple	GPT-4.5	2	E001	0	3	1	2	1	2	3	12
C009	simple	GPT-4.5	2	E002	0	3	1	2	1	2	3	12
C009	simple	GPT-4.5	3	E001	0	3	1	2	0	0	1	7
C009	simple	GPT-4.5	3	E002	0	3	1	2	0	0	1	7
C009	simple	Grok3	1	E001	3	3	4	2	1	2	3	18
C009	simple	Grok3	1	E002	3	3	4	2	1	2	3	18
C009	simple	Grok3	2	E001	3	3	4	2	1	2	3	18
C009	simple	Grok3	2	E002	3	3	4	2	1	2	3	18
C009	simple	Grok3	3	E001	3	3	4	2	1	2	3	18
C009	simple	Grok3	3	E002	3	3	4	2	1	2	3	18
C010	simple	Claude 3.7	1	E001	0	3	3	2	2	2	3	15
C010	simple	Claude 3.7	1	E002	0	3	3	2	2	2	3	15
C010	simple	Claude 3.7	2	E001	0	3	3	2	2	2	3	15
C010	simple	Claude 3.7	2	E002	0	3	3	2	2	2	3	15
C010	simple	Claude 3.7	3	E001	3	3	4	2	0	0	3	15
C010	simple	Claude 3.7	3	E002	3	3	4	2	0	0	3	15
C010	simple	DeepSeek-R1	1	E001	3	3	4	2	2	2	3	19
C010	simple	DeepSeek-R1	1	E002	3	3	4	2	2	2	3	19
C010	simple	DeepSeek-R1	2	E001	3	3	4	2	2	2	3	19
C010	simple	DeepSeek-R1	2	E002	3	3	4	2	2	2	3	19
C010	simple	DeepSeek-R1	3	E001	3	3	4	2	2	2	3	19
C010	simple	DeepSeek-R1	3	E002	3	3	4	2	2	2	3	19
C010	simple	Gemini 2.0	1	E001	3	3	4	2	2	2	3	19
C010	simple	Gemini 2.0	1	E002	3	3	4	2	2	2	3	19
C010	simple	Gemini 2.0	2	E001	3	3	4	2	2	2	3	19
C010	simple	Gemini 2.0	2	E002	3	3	4	2	2	2	3	19
C010	simple	Gemini 2.0	3	E001	3	3	4	2	2	2	3	19
C010	simple	Gemini 2.0	3	E002	3	3	4	2	2	2	3	19
C010	simple	GPT-4.5	1	E001	3	3	2	2	1	2	3	16
C010	simple	GPT-4.5	1	E002	3	3	2	2	1	2	3	16
C010	simple	GPT-4.5	2	E001	3	3	3	2	0	2	3	16
C010	simple	GPT-4.5	2	E002	3	3	4	2	0	2	3	17
C010	simple	GPT-4.5	3	E001	0	3	2	2	0	2	0	9
C010	simple	GPT-4.5	3	E002	0	3	2	2	0	2	0	9
C010	simple	Grok3	1	E001	3	3	4	2	2	2	0	16
C010	simple	Grok3	1	E002	3	3	4	2	2	2	0	16
C010	simple	Grok3	2	E001	3	3	4	0	2	2	2	16
C010	simple	Grok3	2	E002	3	3	3	0	2	2	2	15
C010	simple	Grok3	3	E001	3	3	4	2	1	2	0	15
C010	simple	Grok3	3	E002	3	3	4	2	1	2	0	15
C011	simple	Claude 3.7	1	E001	3	3	3	2	2	2	2	17
C011	simple	Claude 3.7	1	E002	3	3	3	2	2	2	2	17
C011	simple	Claude 3.7	2	E001	3	3	3	2	2	2	2	17
C011	simple	Claude 3.7	2	E002	3	3	3	2	2	2	2	17
C011	simple	Claude 3.7	3	E001	3	3	3	2	2	2	2	17
C011	simple	Claude 3.7	3	E002	3	3	3	2	2	2	2	17
C011	simple	DeepSeek-R1	1	E001	3	3	4	2	1	2	2	17
C011	simple	DeepSeek-R1	1	E002	3	3	4	2	1	2	2	17
C011	simple	DeepSeek-R1	2	E001	3	3	4	2	1	2	2	17
C011	simple	DeepSeek-R1	2	E002	3	3	4	2	1	2	2	17
C011	simple	DeepSeek-R1	3	E001	3	3	4	2	1	2	3	18
C011	simple	DeepSeek-R1	3	E002	3	3	4	2	1	2	3	18
C011	simple	Gemini 2.0	1	E001	3	3	3	2	2	2	3	18
C011	simple	Gemini 2.0	1	E002	3	3	3	2	2	2	3	18
C011	simple	Gemini 2.0	2	E001	3	3	3	2	2	2	3	18
C011	simple	Gemini 2.0	2	E002	3	3	3	2	2	2	3	18
C011	simple	Gemini 2.0	3	E001	3	3	3	2	2	2	3	18
C011	simple	Gemini 2.0	3	E002	3	3	3	2	2	2	3	18
C011	simple	GPT-4.5	1	E001	0	2	2	2	2	2	2	12
C011	simple	GPT-4.5	1	E002	0	2	2	2	2	2	2	12
C011	simple	GPT-4.5	2	E001	0	2	2	2	2	2	2	12
C011	simple	GPT-4.5	2	E002	0	2	2	2	2	2	2	12
C011	simple	GPT-4.5	3	E001	0	2	2	2	0	0	2	8
C011	simple	GPT-4.5	3	E002	0	2	2	2	0	0	2	8
C011	simple	Grok3	1	E001	1	2	2	2	0	0	2	9
C011	simple	Grok3	1	E002	1	2	2	2	0	0	2	9
C011	simple	Grok3	2	E001	0	2	2	2	0	0	0	6
C011	simple	Grok3	2	E002	0	2	2	2	0	0	0	6
C011	simple	Grok3	3	E001	1	2	2	2	1	2	0	10
C011	simple	Grok3	3	E002	1	2	2	2	1	2	0	10
C012	simple	Claude 3.7	1	E001	3	3	4	2	0	0	2	14
C012	simple	Claude 3.7	1	E002	3	3	4	2	0	0	2	14
C012	simple	Claude 3.7	2	E001	3	3	4	2	0	0	2	14
C012	simple	Claude 3.7	2	E002	3	3	4	2	0	0	2	14
C012	simple	Claude 3.7	3	E001	3	2	4	2	0	0	2	13
C012	simple	Claude 3.7	3	E002	3	2	4	2	0	0	2	13
C012	simple	DeepSeek-R1	1	E001	3	3	4	2	1	2	2	17
C012	simple	DeepSeek-R1	1	E002	3	3	4	2	1	2	2	17
C012	simple	DeepSeek-R1	2	E001	3	3	4	2	2	2	2	18
C012	simple	DeepSeek-R1	2	E002	3	3	4	2	2	2	2	18
C012	simple	DeepSeek-R1	3	E001	3	3	4	2	1	2	2	17
C012	simple	DeepSeek-R1	3	E002	3	3	4	2	1	2	2	17
C012	simple	Gemini 2.0	1	E001	3	3	4	2	0	0	2	14
C012	simple	Gemini 2.0	1	E002	3	3	4	2	0	0	2	14
C012	simple	Gemini 2.0	2	E001	3	3	4	2	0	0	2	14
C012	simple	Gemini 2.0	2	E002	3	3	4	2	0	0	2	14
C012	simple	Gemini 2.0	3	E001	3	3	4	2	2	2	3	19
C012	simple	Gemini 2.0	3	E002	3	3	4	2	2	2	3	19
C012	simple	GPT-4.5	1	E001	1	0	3	2	0	0	2	8
C012	simple	GPT-4.5	1	E002	1	0	3	2	0	0	2	8
C012	simple	GPT-4.5	2	E001	1	1	4	2	0	0	2	10
C012	simple	GPT-4.5	2	E002	1	1	4	2	0	0	2	10
C012	simple	GPT-4.5	3	E001	0	0	3	2	0	0	2	7
C012	simple	GPT-4.5	3	E002	0	0	3	2	0	0	2	7
C012	simple	Grok3	1	E001	3	1	4	2	0	0	0	10
C012	simple	Grok3	1	E002	3	1	4	2	0	0	0	10
C012	simple	Grok3	2	E001	3	1	4	1	0	0	2	11
C012	simple	Grok3	2	E002	3	1	4	1	0	0	2	11
C012	simple	Grok3	3	E001	3	1	4	1	0	0	2	11
C012	simple	Grok3	3	E002	3	1	4	1	0	0	2	11
C013	simple	Claude 3.7	1	E001	3	3	4	2	2	2	3	19
C013	simple	Claude 3.7	1	E002	3	3	4	2	2	2	3	19
C013	simple	Claude 3.7	2	E001	3	3	4	2	2	2	2	18
C013	simple	Claude 3.7	2	E002	3	3	4	2	2	2	2	18
C013	simple	Claude 3.7	3	E001	3	3	4	2	2	2	2	18
C013	simple	Claude 3.7	3	E002	3	3	4	2	2	2	2	18
C013	simple	DeepSeek-R1	1	E001	0	3	3	2	2	2	1	13
C013	simple	DeepSeek-R1	1	E002	0	3	3	2	2	2	1	13
C013	simple	DeepSeek-R1	2	E001	0	3	3	2	1	2	1	12
C013	simple	DeepSeek-R1	2	E002	0	3	3	2	1	2	1	12
C013	simple	DeepSeek-R1	3	E001	3	3	4	2	1	2	2	17
C013	simple	DeepSeek-R1	3	E002	3	3	4	2	1	2	2	17
C013	simple	Gemini 2.0	1	E001	3	3	4	2	0	0	2	14
C013	simple	Gemini 2.0	1	E002	3	3	4	2	0	0	2	14
C013	simple	Gemini 2.0	2	E001	3	3	4	2	0	0	2	14
C013	simple	Gemini 2.0	2	E002	3	3	4	2	0	0	2	14
C013	simple	Gemini 2.0	3	E001	3	3	4	2	1	2	2	17
C013	simple	Gemini 2.0	3	E002	3	3	4	2	1	2	2	17
C013	simple	GPT-4.5	1	E001	0	3	3	2	2	2	1	13
C013	simple	GPT-4.5	1	E002	0	3	3	2	2	2	1	13
C013	simple	GPT-4.5	2	E001	0	3	3	2	0	0	1	9
C013	simple	GPT-4.5	2	E002	0	3	3	2	0	0	1	9
C013	simple	GPT-4.5	3	E001	0	3	3	2	0	0	1	9
C013	simple	GPT-4.5	3	E002	0	3	3	2	0	0	1	9
C013	simple	Grok3	1	E001	3	3	4	2	1	2	2	17
C013	simple	Grok3	1	E002	3	3	4	2	1	2	2	17
C013	simple	Grok3	2	E001	3	3	4	2	1	2	2	17
C013	simple	Grok3	2	E002	3	3	4	2	1	2	2	17
C013	simple	Grok3	3	E001	0	3	3	2	1	2	2	13
C013	simple	Grok3	3	E002	0	3	3	2	1	2	2	13
C014	simple	Claude 3.7	1	E001	0	3	2	1	2	2	3	13
C014	simple	Claude 3.7	1	E002	0	3	2	1	2	2	3	13
C014	simple	Claude 3.7	2	E001	0	3	3	1	0	0	3	10
C014	simple	Claude 3.7	2	E002	0	3	3	1	0	0	3	10
C014	simple	Claude 3.7	3	E001	0	3	3	1	2	2	3	14
C014	simple	Claude 3.7	3	E002	0	3	3	1	2	2	3	14
C014	simple	DeepSeek-R1	1	E001	3	3	4	2	1	2	3	18
C014	simple	DeepSeek-R1	1	E002	3	3	4	2	1	2	3	18
C014	simple	DeepSeek-R1	2	E001	3	3	4	2	1	2	3	18
C014	simple	DeepSeek-R1	2	E002	3	3	4	2	1	2	3	18
C014	simple	DeepSeek-R1	3	E001	3	3	4	2	1	2	3	18
C014	simple	DeepSeek-R1	3	E002	3	3	4	2	1	2	3	18
C014	simple	Gemini 2.0	1	E001	3	3	4	1	2	2	3	18
C014	simple	Gemini 2.0	1	E002	3	3	4	1	2	2	3	18
C014	simple	Gemini 2.0	2	E001	3	3	4	1	2	2	3	18
C014	simple	Gemini 2.0	2	E002	3	3	4	1	2	2	3	18
C014	simple	Gemini 2.0	3	E001	3	3	4	2	2	2	3	19
C014	simple	Gemini 2.0	3	E002	3	3	4	2	2	2	3	19
C014	simple	GPT-4.5	1	E001	0	3	2	1	1	2	3	12
C014	simple	GPT-4.5	1	E002	0	3	2	1	1	2	3	12
C014	simple	GPT-4.5	2	E001	0	3	1	1	1	2	3	11
C014	simple	GPT-4.5	2	E002	0	3	1	1	1	2	3	11
C014	simple	GPT-4.5	3	E001	0	1	1	1	0	0	3	6
C014	simple	GPT-4.5	3	E002	0	2	1	1	0	0	3	7
C014	simple	Grok3	1	E001	0	3	3	1	1	2	3	13
C014	simple	Grok3	1	E002	0	3	3	1	1	2	3	13
C014	simple	Grok3	2	E001	1	3	4	1	1	2	3	15
C014	simple	Grok3	2	E002	1	3	4	1	1	2	3	15
C014	simple	Grok3	3	E001	1	3	3	1	1	2	3	14
C014	simple	Grok3	3	E002	1	3	4	1	1	2	3	15
C015	simple	Claude 3.7	1	E001	0	1	2	1	0	0	0	4
C015	simple	Claude 3.7	1	E002	0	1	2	1	0	0	0	4
C015	simple	Claude 3.7	2	E001	0	3	3	1	0	0	0	7
C015	simple	Claude 3.7	2	E002	0	3	3	1	0	0	0	7
C015	simple	Claude 3.7	3	E001	0	1	2	1	0	0	0	4
C015	simple	Claude 3.7	3	E002	0	1	2	1	0	0	0	4
C015	simple	DeepSeek-R1	1	E001	0	3	2	1	2	2	1	11
C015	simple	DeepSeek-R1	1	E002	0	3	2	1	2	2	1	11
C015	simple	DeepSeek-R1	2	E001	0	3	2	1	2	2	1	11
C015	simple	DeepSeek-R1	2	E002	0	3	2	1	2	2	1	11
C015	simple	DeepSeek-R1	3	E001	0	3	2	1	2	2	1	11
C015	simple	DeepSeek-R1	3	E002	0	3	2	1	2	2	1	11
C015	simple	Gemini 2.0	1	E001	0	3	2	1	0	0	1	7
C015	simple	Gemini 2.0	1	E002	0	3	2	1	0	0	1	7
C015	simple	Gemini 2.0	2	E001	0	3	2	1	0	0	1	7
C015	simple	Gemini 2.0	2	E002	0	3	2	1	0	0	1	7
C015	simple	Gemini 2.0	3	E001	0	3	2	1	0	0	1	7
C015	simple	Gemini 2.0	3	E002	0	3	2	1	0	0	1	7
C015	simple	GPT-4.5	1	E001	0	1	3	1	1	2	1	9
C015	simple	GPT-4.5	1	E002	0	1	3	1	1	2	1	9
C015	simple	GPT-4.5	2	E001	0	1	3	1	0	0	2	7
C015	simple	GPT-4.5	2	E002	0	1	3	1	0	0	2	7
C015	simple	GPT-4.5	3	E001	0	0	1	0	0	0	1	2
C015	simple	GPT-4.5	3	E002	0	0	0	0	0	0	1	1
C015	simple	Grok3	1	E001	0	2	3	1	0	0	2	8
C015	simple	Grok3	1	E002	0	2	3	1	0	0	2	8
C015	simple	Grok3	2	E001	0	2	3	1	0	0	2	8
C015	simple	Grok3	2	E002	0	2	3	1	0	0	2	8
C015	simple	Grok3	3	E001	1	3	3	1	0	0	2	10
C015	simple	Grok3	3	E002	0	3	3	1	0	0	2	9
C016	complex	Claude 3.7	1	E001	0	3	3	2	0	0	1	9
C016	complex	Claude 3.7	1	E002	0	3	3	2	0	0	1	9
C016	complex	Claude 3.7	2	E001	0	3	3	2	0	0	1	9
C016	complex	Claude 3.7	2	E002	0	3	3	2	0	0	1	9
C016	complex	Claude 3.7	3	E001	0	3	3	2	0	0	1	9
C016	complex	Claude 3.7	3	E002	0	2	3	2	0	0	1	8
C016	complex	DeepSeek-R1	1	E001	0	3	3	2	0	0	2	10
C016	complex	DeepSeek-R1	1	E002	0	2	3	2	0	0	2	9
C016	complex	DeepSeek-R1	2	E001	3	3	4	2	0	0	3	15
C016	complex	DeepSeek-R1	2	E002	3	3	4	2	0	0	3	15
C016	complex	DeepSeek-R1	3	E001	0	2	3	2	0	0	1	8
C016	complex	DeepSeek-R1	3	E002	0	3	3	2	0	0	1	9
C016	complex	Gemini 2.0	1	E001	3	3	4	2	2	2	3	19
C016	complex	Gemini 2.0	1	E002	3	3	4	2	2	2	3	19
C016	complex	Gemini 2.0	2	E001	3	3	4	2	2	2	3	19
C016	complex	Gemini 2.0	2	E002	3	3	4	2	2	2	3	19
C016	complex	Gemini 2.0	3	E001	0	3	3	2	2	2	1	13
C016	complex	Gemini 2.0	3	E002	0	3	3	2	2	2	1	13
C016	complex	GPT-4.5	1	E001	0	1	1	2	0	0	0	4
C016	complex	GPT-4.5	1	E002	0	0	1	2	0	0	0	3
C016	complex	GPT-4.5	2	E001	0	3	3	2	0	1	0	9
C016	complex	GPT-4.5	2	E002	0	3	3	2	0	1	0	9
C016	complex	GPT-4.5	3	E001	0	3	3	2	0	0	1	9
C016	complex	GPT-4.5	3	E002	0	3	3	2	0	0	1	9
C016	complex	Grok3	1	E001	1	3	4	2	0	0	1	11
C016	complex	Grok3	1	E002	1	3	4	2	0	0	1	11
C016	complex	Grok3	2	E001	0	3	1	2	0	0	1	7
C016	complex	Grok3	2	E002	0	3	1	2	0	0	1	7
C016	complex	Grok3	3	E001	0	0	0	1	0	0	2	3
C016	complex	Grok3	3	E002	0	0	0	1	0	0	2	3
C017	complex	Claude 3.7	1	E001	3	3	4	2	0	0	3	15
C017	complex	Claude 3.7	1	E002	3	3	4	2	0	0	3	15
C017	complex	Claude 3.7	2	E001	3	3	4	2	0	0	2	14
C017	complex	Claude 3.7	2	E002	3	3	4	2	0	0	2	14
C017	complex	Claude 3.7	3	E001	0	3	1	1	0	0	2	7
C017	complex	Claude 3.7	3	E002	0	3	1	1	0	0	2	7
C017	complex	DeepSeek-R1	1	E001	3	3	4	2	2	2	2	18
C017	complex	DeepSeek-R1	1	E002	3	3	4	2	2	2	2	18
C017	complex	DeepSeek-R1	2	E001	3	3	4	2	2	2	3	19
C017	complex	DeepSeek-R1	2	E002	3	3	4	2	2	2	3	19
C017	complex	DeepSeek-R1	3	E001	3	3	4	2	2	2	3	19
C017	complex	DeepSeek-R1	3	E002	3	3	4	2	2	2	3	19
C017	complex	Gemini 2.0	1	E001	3	3	4	1	0	0	3	14
C017	complex	Gemini 2.0	1	E002	3	3	4	1	0	0	3	14
C017	complex	Gemini 2.0	2	E001	3	3	4	2	0	0	3	15
C017	complex	Gemini 2.0	2	E002	3	3	4	2	0	0	3	15
C017	complex	Gemini 2.0	3	E001	3	3	4	1	0	0	3	14
C017	complex	Gemini 2.0	3	E002	3	3	4	1	0	0	3	14
C017	complex	GPT-4.5	1	E001	0	3	3	1	0	0	2	9
C017	complex	GPT-4.5	1	E002	0	3	3	1	0	0	2	9
C017	complex	GPT-4.5	2	E001	0	3	1	1	0	0	2	7
C017	complex	GPT-4.5	2	E002	0	3	1	1	0	0	2	7
C017	complex	GPT-4.5	3	E001	0	2	1	1	0	0	1	5
C017	complex	GPT-4.5	3	E002	0	3	1	1	0	0	1	6
C017	complex	Grok3	1	E001	1	3	4	1	0	0	1	10
C017	complex	Grok3	1	E002	1	3	4	1	0	0	1	10
C017	complex	Grok3	2	E001	0	3	1	1	0	0	0	5
C017	complex	Grok3	2	E002	0	3	1	1	0	0	0	5
C017	complex	Grok3	3	E001	1	3	4	1	0	0	1	10
C017	complex	Grok3	3	E002	1	3	4	1	0	0	1	10
C018	complex	Claude 3.7	1	E001	1	2	4	2	0	0	2	11
C018	complex	Claude 3.7	1	E002	1	3	4	2	0	0	2	12
C018	complex	Claude 3.7	2	E001	1	2	4	2	1	1	2	13
C018	complex	Claude 3.7	2	E002	1	2	4	2	1	1	2	13
C018	complex	Claude 3.7	3	E001	1	2	2	2	0	0	2	9
C018	complex	Claude 3.7	3	E002	1	2	2	2	0	0	2	9
C018	complex	DeepSeek-R1	1	E001	1	2	4	2	0	0	3	12
C018	complex	DeepSeek-R1	1	E002	1	2	4	2	0	0	3	12
C018	complex	DeepSeek-R1	2	E001	3	2	4	2	1	1	3	16
C018	complex	DeepSeek-R1	2	E002	3	2	4	2	1	1	3	16
C018	complex	DeepSeek-R1	3	E001	1	2	4	2	0	0	3	12
C018	complex	DeepSeek-R1	3	E002	1	2	4	2	0	0	3	12
C018	complex	Gemini 2.0	1	E001	1	2	4	2	1	1	3	14
C018	complex	Gemini 2.0	1	E002	1	2	4	2	1	1	3	14
C018	complex	Gemini 2.0	2	E001	1	2	4	2	1	1	3	14
C018	complex	Gemini 2.0	2	E002	1	2	4	2	1	1	3	14
C018	complex	Gemini 2.0	3	E001	1	2	4	2	1	1	3	14
C018	complex	Gemini 2.0	3	E002	1	2	4	2	1	1	3	14
C018	complex	GPT-4.5	1	E001	1	3	4	1	0	0	3	12
C018	complex	GPT-4.5	1	E002	1	3	4	1	0	0	3	12
C018	complex	GPT-4.5	2	E001	1	2	2	2	1	1	2	11
C018	complex	GPT-4.5	2	E002	1	2	2	2	1	1	2	11
C018	complex	GPT-4.5	3	E001	1	2	2	2	1	1	3	12
C018	complex	GPT-4.5	3	E002	1	2	2	2	1	1	3	12
C018	complex	Grok3	1	E001	1	2	2	2	1	1	2	11
C018	complex	Grok3	1	E002	1	2	2	2	1	1	2	11
C018	complex	Grok3	2	E001	1	2	2	2	0	0	2	9
C018	complex	Grok3	2	E002	1	2	2	2	0	0	2	9
C018	complex	Grok3	3	E001	1	2	2	1	1	1	3	11
C018	complex	Grok3	3	E002	1	2	2	1	1	1	3	11
C019	complex	Claude 3.7	1	E001	3	3	4	2	2	2	3	19
C019	complex	Claude 3.7	1	E002	3	3	4	2	2	2	3	19
C019	complex	Claude 3.7	2	E001	3	3	4	2	0	0	3	15
C019	complex	Claude 3.7	2	E002	3	3	4	2	0	0	3	15
C019	complex	Claude 3.7	3	E001	0	1	2	1	0	0	3	7
C019	complex	Claude 3.7	3	E002	0	1	2	1	0	0	3	7
C019	complex	DeepSeek-R1	1	E001	3	3	4	2	1	2	3	18
C019	complex	DeepSeek-R1	1	E002	3	3	4	2	1	2	3	18
C019	complex	DeepSeek-R1	2	E001	3	3	4	2	0	1	3	16
C019	complex	DeepSeek-R1	2	E002	3	3	4	2	0	1	3	16
C019	complex	DeepSeek-R1	3	E001	3	3	4	2	1	2	3	18
C019	complex	DeepSeek-R1	3	E002	3	3	4	2	1	2	3	18
C019	complex	Gemini 2.0	1	E001	3	3	4	2	0	1	3	16
C019	complex	Gemini 2.0	1	E002	3	3	4	2	0	1	3	16
C019	complex	Gemini 2.0	2	E001	3	3	4	2	0	1	3	16
C019	complex	Gemini 2.0	2	E002	3	3	4	2	0	1	3	16
C019	complex	Gemini 2.0	3	E001	3	3	4	2	0	1	3	16
C019	complex	Gemini 2.0	3	E002	3	3	4	2	0	1	3	16
C019	complex	GPT-4.5	1	E001	3	0	1	2	0	0	3	9
C019	complex	GPT-4.5	1	E002	3	0	1	2	0	0	3	9
C019	complex	GPT-4.5	2	E001	0	0	1	2	0	0	3	6
C019	complex	GPT-4.5	2	E002	0	0	1	2	0	0	3	6
C019	complex	GPT-4.5	3	E001	0	0	1	2	0	0	3	6
C019	complex	GPT-4.5	3	E002	0	0	1	2	0	0	3	6
C019	complex	Grok3	1	E001	3	3	4	2	0	0	3	15
C019	complex	Grok3	1	E002	3	3	4	2	0	0	3	15
C019	complex	Grok3	2	E001	3	3	4	2	0	1	3	16
C019	complex	Grok3	2	E002	3	3	4	2	0	1	3	16
C019	complex	Grok3	3	E001	3	3	4	2	0	0	1	13
C019	complex	Grok3	3	E002	3	3	4	2	0	0	1	13
C020	complex	Claude 3.7	1	E001	3	3	4	2	0	0	3	15
C020	complex	Claude 3.7	1	E002	3	3	4	2	0	0	3	15
C020	complex	Claude 3.7	2	E001	3	3	4	2	0	0	3	15
C020	complex	Claude 3.7	2	E002	3	3	4	2	0	0	3	15
C020	complex	Claude 3.7	3	E001	3	3	4	2	0	0	3	15
C020	complex	Claude 3.7	3	E002	3	3	4	2	0	0	3	15
C020	complex	DeepSeek-R1	1	E001	3	3	4	2	2	2	3	19
C020	complex	DeepSeek-R1	1	E002	3	3	4	2	2	2	3	19
C020	complex	DeepSeek-R1	2	E001	3	3	4	2	2	2	3	19
C020	complex	DeepSeek-R1	2	E002	3	3	4	2	2	2	3	19
C020	complex	DeepSeek-R1	3	E001	3	3	4	2	2	2	3	19
C020	complex	DeepSeek-R1	3	E002	3	3	4	2	2	2	3	19
C020	complex	Gemini 2.0	1	E001	3	3	4	2	2	2	3	19
C020	complex	Gemini 2.0	1	E002	3	3	4	2	2	2	3	19
C020	complex	Gemini 2.0	2	E001	3	3	4	2	2	2	3	19
C020	complex	Gemini 2.0	2	E002	3	3	4	2	2	2	3	19
C020	complex	Gemini 2.0	3	E001	3	3	4	2	2	2	3	19
C020	complex	Gemini 2.0	3	E002	3	3	4	2	2	2	3	19
C020	complex	GPT-4.5	1	E001	1	3	1	2	0	0	3	10
C020	complex	GPT-4.5	1	E002	1	3	1	2	0	0	3	10
C020	complex	GPT-4.5	2	E001	1	2	3	2	0	0	3	11
C020	complex	GPT-4.5	2	E002	1	1	3	2	0	0	3	10
C020	complex	GPT-4.5	3	E001	1	1	4	2	0	0	3	11
C020	complex	GPT-4.5	3	E002	1	1	4	2	0	0	3	11
C020	complex	Grok3	1	E001	1	0	0	2	0	0	2	5
C020	complex	Grok3	1	E002	1	0	0	2	0	0	2	5
C020	complex	Grok3	2	E001	1	3	4	2	0	0	3	13
C020	complex	Grok3	2	E002	1	3	4	2	0	0	3	13
C020	complex	Grok3	3	E001	1	0	0	1	0	0	0	2
C020	complex	Grok3	3	E002	1	0	0	1	0	0	0	2
C021	complex	Claude 3.7	1	E001	3	3	4	2	0	1	3	16
C021	complex	Claude 3.7	1	E002	3	3	4	2	0	1	3	16
C021	complex	Claude 3.7	2	E001	3	3	4	2	0	1	3	16
C021	complex	Claude 3.7	2	E002	3	3	4	2	0	1	3	16
C021	complex	Claude 3.7	3	E001	3	3	4	2	0	0	3	15
C021	complex	Claude 3.7	3	E002	3	3	4	2	0	0	3	15
C021	complex	DeepSeek-R1	1	E001	3	3	4	2	2	2	3	19
C021	complex	DeepSeek-R1	1	E002	3	3	4	2	2	2	3	19
C021	complex	DeepSeek-R1	2	E001	3	3	4	2	2	2	3	19
C021	complex	DeepSeek-R1	2	E002	3	3	4	2	2	2	3	19
C021	complex	DeepSeek-R1	3	E001	3	3	4	2	1	2	3	18
C021	complex	DeepSeek-R1	3	E002	3	3	4	2	1	2	3	18
C021	complex	Gemini 2.0	1	E001	3	3	4	2	2	2	3	19
C021	complex	Gemini 2.0	1	E002	3	3	4	2	2	2	3	19
C021	complex	Gemini 2.0	2	E001	3	3	4	2	2	2	3	19
C021	complex	Gemini 2.0	2	E002	3	3	4	2	2	2	3	19
C021	complex	Gemini 2.0	3	E001	3	3	4	2	2	2	3	19
C021	complex	Gemini 2.0	3	E002	3	3	4	2	2	2	3	19
C021	complex	GPT-4.5	1	E001	0	0	0	0	0	0	1	1
C021	complex	GPT-4.5	1	E002	0	0	0	0	0	0	1	1
C021	complex	GPT-4.5	2	E001	0	0	0	0	0	0	1	1
C021	complex	GPT-4.5	2	E002	0	0	0	0	0	0	1	1
C021	complex	GPT-4.5	3	E001	0	0	0	0	0	0	1	1
C021	complex	GPT-4.5	3	E002	0	0	0	0	0	0	1	1
C021	complex	Grok3	1	E001	3	3	4	2	0	0	3	15
C021	complex	Grok3	1	E002	3	3	4	2	0	0	3	15
C021	complex	Grok3	2	E001	3	3	4	2	0	0	3	15
C021	complex	Grok3	2	E002	3	3	4	2	0	0	3	15
C021	complex	Grok3	3	E001	3	3	4	2	0	0	3	15
C021	complex	Grok3	3	E002	3	3	4	2	0	0	3	15
C022	complex	Claude 3.7	1	E001	3	3	4	2	0	0	2	14
C022	complex	Claude 3.7	1	E002	3	3	4	2	0	0	2	14
C022	complex	Claude 3.7	2	E001	3	3	4	2	0	0	2	14
C022	complex	Claude 3.7	2	E002	3	3	4	2	0	0	2	14
C022	complex	Claude 3.7	3	E001	3	3	4	2	1	1	3	17
C022	complex	Claude 3.7	3	E002	3	3	4	2	1	1	3	17
C022	complex	DeepSeek-R1	1	E001	3	3	4	2	1	1	3	17
C022	complex	DeepSeek-R1	1	E002	3	3	4	2	1	1	3	17
C022	complex	DeepSeek-R1	2	E001	3	3	4	2	2	2	3	19
C022	complex	DeepSeek-R1	2	E002	3	3	4	2	2	2	3	19
C022	complex	DeepSeek-R1	3	E001	3	3	4	2	2	2	3	19
C022	complex	DeepSeek-R1	3	E002	3	3	4	2	2	2	3	19
C022	complex	Gemini 2.0	1	E001	3	3	4	1	1	1	3	16
C022	complex	Gemini 2.0	1	E002	3	3	4	1	1	1	3	16
C022	complex	Gemini 2.0	2	E001	3	3	4	2	1	1	3	17
C022	complex	Gemini 2.0	2	E002	3	3	4	2	1	1	3	17
C022	complex	Gemini 2.0	3	E001	3	3	4	1	0	0	3	14
C022	complex	Gemini 2.0	3	E002	3	3	4	1	0	0	3	14
C022	complex	GPT-4.5	1	E001	1	2	2	1	1	1	2	10
C022	complex	GPT-4.5	1	E002	1	2	2	1	1	1	2	10
C022	complex	GPT-4.5	2	E001	3	0	1	2	0	0	1	7
C022	complex	GPT-4.5	2	E002	3	0	1	2	0	0	1	7
C022	complex	GPT-4.5	3	E001	1	2	2	2	0	0	3	10
C022	complex	GPT-4.5	3	E002	1	2	2	2	0	0	3	10
C022	complex	Grok3	1	E001	3	3	4	2	0	0	2	14
C022	complex	Grok3	1	E002	3	3	4	2	0	0	2	14
C022	complex	Grok3	2	E001	3	3	4	2	1	1	2	16
C022	complex	Grok3	2	E002	3	3	4	2	1	1	2	16
C022	complex	Grok3	3	E001	3	3	4	2	0	0	1	13
C022	complex	Grok3	3	E002	3	3	4	2	0	0	1	13
C023	complex	Claude 3.7	1	E001	3	3	4	2	1	1	3	17
C023	complex	Claude 3.7	1	E002	3	3	4	2	1	1	3	17
C023	complex	Claude 3.7	2	E001	3	1	3	1	1	1	3	13
C023	complex	Claude 3.7	2	E002	3	1	3	1	1	1	3	13
C023	complex	Claude 3.7	3	E001	3	1	3	1	0	0	3	11
C023	complex	Claude 3.7	3	E002	3	1	3	1	0	0	3	11
C023	complex	DeepSeek-R1	1	E001	3	1	3	1	0	0	3	11
C023	complex	DeepSeek-R1	1	E002	3	1	3	1	0	0	3	11
C023	complex	DeepSeek-R1	2	E001	3	1	3	1	0	0	3	11
C023	complex	DeepSeek-R1	2	E002	3	1	3	1	0	0	3	11
C023	complex	DeepSeek-R1	3	E001	3	1	3	1	0	0	3	11
C023	complex	DeepSeek-R1	3	E002	3	1	3	1	0	0	3	11
C023	complex	Gemini 2.0	1	E001	3	1	3	1	0	0	3	11
C023	complex	Gemini 2.0	1	E002	3	1	3	1	0	0	3	11
C023	complex	Gemini 2.0	2	E001	3	1	3	1	0	0	3	11
C023	complex	Gemini 2.0	2	E002	3	1	3	1	0	0	3	11
C023	complex	Gemini 2.0	3	E001	3	1	3	1	0	0	3	11
C023	complex	Gemini 2.0	3	E002	3	1	3	1	0	0	3	11
C023	complex	GPT-4.5	1	E001	1	1	3	2	1	1	3	12
C023	complex	GPT-4.5	1	E002	1	1	3	2	1	1	3	12
C023	complex	GPT-4.5	2	E001	3	1	3	1	0	0	3	11
C023	complex	GPT-4.5	2	E002	3	1	3	1	0	0	3	11
C023	complex	GPT-4.5	3	E001	1	1	3	2	0	0	3	10
C023	complex	GPT-4.5	3	E002	1	1	3	2	0	0	3	10
C023	complex	Grok3	1	E001	1	1	3	1	0	0	3	9
C023	complex	Grok3	1	E002	1	1	3	1	0	0	3	9
C023	complex	Grok3	2	E001	1	1	0	1	0	0	3	6
C023	complex	Grok3	2	E002	1	1	0	1	0	0	3	6
C023	complex	Grok3	3	E001	1	1	3	2	0	0	3	10
C023	complex	Grok3	3	E002	1	1	3	2	0	0	3	10
C024	complex	Claude 3.7	1	E001	3	3	4	2	2	2	3	19
C024	complex	Claude 3.7	1	E002	3	3	4	2	2	2	3	19
C024	complex	Claude 3.7	2	E001	3	3	2	2	2	2	3	17
C024	complex	Claude 3.7	2	E002	3	3	2	2	2	2	3	17
C024	complex	Claude 3.7	3	E001	3	3	4	2	2	2	3	19
C024	complex	Claude 3.7	3	E002	3	3	4	2	2	2	3	19
C024	complex	DeepSeek-R1	1	E001	3	3	4	2	2	2	3	19
C024	complex	DeepSeek-R1	1	E002	3	3	4	2	2	2	3	19
C024	complex	DeepSeek-R1	2	E001	3	3	4	2	2	2	3	19
C024	complex	DeepSeek-R1	2	E002	3	3	4	2	2	2	3	19
C024	complex	DeepSeek-R1	3	E001	3	3	4	2	2	2	3	19
C024	complex	DeepSeek-R1	3	E002	3	3	4	2	2	2	3	19
C024	complex	Gemini 2.0	1	E001	3	3	4	2	2	2	3	19
C024	complex	Gemini 2.0	1	E002	3	3	4	2	2	2	3	19
C024	complex	Gemini 2.0	2	E001	3	3	4	2	2	2	3	19
C024	complex	Gemini 2.0	2	E002	3	3	4	2	2	2	3	19
C024	complex	Gemini 2.0	3	E001	3	3	4	2	2	2	3	19
C024	complex	Gemini 2.0	3	E002	3	3	4	2	2	2	3	19
C024	complex	GPT-4.5	1	E001	1	0	1	1	2	2	3	10
C024	complex	GPT-4.5	1	E002	1	0	1	1	2	2	3	10
C024	complex	GPT-4.5	2	E001	3	0	1	1	2	2	3	12
C024	complex	GPT-4.5	2	E002	3	0	1	1	2	2	3	12
C024	complex	GPT-4.5	3	E001	3	0	1	1	2	2	3	12
C024	complex	GPT-4.5	3	E002	3	0	1	1	2	2	3	12
C024	complex	Grok3	1	E001	3	3	4	2	0	0	3	15
C024	complex	Grok3	1	E002	3	3	4	2	0	0	3	15
C024	complex	Grok3	2	E001	3	3	4	2	0	0	3	15
C024	complex	Grok3	2	E002	3	3	4	2	0	0	3	15
C024	complex	Grok3	3	E001	3	3	4	2	2	2	3	19
C024	complex	Grok3	3	E002	3	3	4	2	2	2	3	19
C025	complex	Claude 3.7	1	E001	3	1	4	2	1	1	3	15
C025	complex	Claude 3.7	1	E002	3	1	4	2	1	1	3	15
C025	complex	Claude 3.7	2	E001	3	1	4	2	0	0	3	13
C025	complex	Claude 3.7	2	E002	3	1	4	2	0	0	3	13
C025	complex	Claude 3.7	3	E001	3	1	4	2	2	2	3	17
C025	complex	Claude 3.7	3	E002	3	1	4	2	2	2	3	17
C025	complex	DeepSeek-R1	1	E001	3	3	4	2	1	2	3	18
C025	complex	DeepSeek-R1	1	E002	3	3	4	2	1	2	3	18
C025	complex	DeepSeek-R1	2	E001	3	3	4	2	2	2	3	19
C025	complex	DeepSeek-R1	2	E002	3	3	4	2	2	2	3	19
C025	complex	DeepSeek-R1	3	E001	3	3	4	2	2	2	3	19
C025	complex	DeepSeek-R1	3	E002	3	3	4	2	2	2	3	19
C025	complex	Gemini 2.0	1	E001	1	3	4	2	2	2	3	17
C025	complex	Gemini 2.0	1	E002	1	3	4	2	2	2	3	17
C025	complex	Gemini 2.0	2	E001	1	3	4	2	2	2	3	17
C025	complex	Gemini 2.0	2	E002	1	3	4	2	2	2	3	17
C025	complex	Gemini 2.0	3	E001	3	3	4	2	2	2	3	19
C025	complex	Gemini 2.0	3	E002	3	3	4	2	2	2	3	19
C025	complex	GPT-4.5	1	E001	1	0	2	2	0	0	3	8
C025	complex	GPT-4.5	1	E002	1	0	2	2	0	0	3	8
C025	complex	GPT-4.5	2	E001	1	0	2	2	0	0	3	8
C025	complex	GPT-4.5	2	E002	1	0	2	2	0	0	3	8
C025	complex	GPT-4.5	3	E001	1	3	4	2	0	0	3	13
C025	complex	GPT-4.5	3	E002	1	3	4	2	0	0	3	13
C025	complex	Grok3	1	E001	1	3	4	2	2	2	3	17
C025	complex	Grok3	1	E002	1	2	4	2	2	2	3	16
C025	complex	Grok3	2	E001	1	2	4	2	0	1	3	13
C025	complex	Grok3	2	E002	1	2	4	2	0	1	3	13
C025	complex	Grok3	3	E001	1	3	4	2	2	2	3	17
C025	complex	Grok3	3	E002	1	3	4	2	2	2	3	17
C026	complex	Claude 3.7	1	E001	3	3	4	2	0	0	2	14
C026	complex	Claude 3.7	1	E002	3	3	4	2	0	0	2	14
C026	complex	Claude 3.7	2	E001	0	3	2	2	0	0	1	8
C026	complex	Claude 3.7	2	E002	0	3	2	2	0	0	1	8
C026	complex	Claude 3.7	3	E001	3	3	2	2	0	1	2	13
C026	complex	Claude 3.7	3	E002	3	3	2	2	0	1	2	13
C026	complex	DeepSeek-R1	1	E001	3	3	4	2	2	2	2	18
C026	complex	DeepSeek-R1	1	E002	3	3	4	2	2	2	2	18
C026	complex	DeepSeek-R1	2	E001	3	3	4	2	2	2	3	19
C026	complex	DeepSeek-R1	2	E002	3	3	4	2	2	2	3	19
C026	complex	DeepSeek-R1	3	E001	3	3	4	2	2	2	3	19
C026	complex	DeepSeek-R1	3	E002	3	3	4	2	2	2	3	19
C026	complex	Gemini 2.0	1	E001	3	3	4	2	1	1	3	17
C026	complex	Gemini 2.0	1	E002	3	3	4	2	1	1	3	17
C026	complex	Gemini 2.0	2	E001	3	3	4	2	1	1	0	14
C026	complex	Gemini 2.0	2	E002	3	3	4	2	1	1	0	14
C026	complex	Gemini 2.0	3	E001	3	3	4	2	1	1	0	14
C026	complex	Gemini 2.0	3	E002	3	3	4	2	1	1	0	14
C026	complex	GPT-4.5	1	E001	2	0	0	0	0	0	2	4
C026	complex	GPT-4.5	1	E002	2	0	0	0	0	0	2	4
C026	complex	GPT-4.5	2	E001	0	0	1	0	1	1	3	6
C026	complex	GPT-4.5	2	E002	0	0	1	0	1	1	3	6
C026	complex	GPT-4.5	3	E001	3	0	1	0	0	0	3	7
C026	complex	GPT-4.5	3	E002	3	0	1	0	0	0	3	7
C026	complex	Grok3	1	E001	1	3	4	2	0	0	3	13
C026	complex	Grok3	1	E002	1	3	4	2	0	0	3	13
C026	complex	Grok3	2	E001	1	0	1	0	0	0	1	3
C026	complex	Grok3	2	E002	1	0	1	0	0	0	2	4
C026	complex	Grok3	3	E001	0	3	2	2	0	0	0	7
C026	complex	Grok3	3	E002	0	3	2	2	0	0	0	7
C027	complex	Claude 3.7	1	E001	1	3	4	2	1	1	3	15
C027	complex	Claude 3.7	1	E002	1	3	4	2	1	1	3	15
C027	complex	Claude 3.7	2	E001	3	3	4	2	0	0	3	15
C027	complex	Claude 3.7	2	E002	3	3	4	2	0	0	3	15
C027	complex	Claude 3.7	3	E001	1	3	4	2	1	1	3	15
C027	complex	Claude 3.7	3	E002	1	3	4	2	1	1	3	15
C027	complex	DeepSeek-R1	1	E001	3	3	4	2	0	0	3	15
C027	complex	DeepSeek-R1	1	E002	3	3	4	2	0	0	3	15
C027	complex	DeepSeek-R1	2	E001	3	3	4	2	1	1	3	17
C027	complex	DeepSeek-R1	2	E002	3	3	4	2	1	1	3	17
C027	complex	DeepSeek-R1	3	E001	3	3	4	2	2	2	3	19
C027	complex	DeepSeek-R1	3	E002	3	3	4	2	2	2	3	19
C027	complex	Gemini 2.0	1	E001	1	3	4	2	2	2	3	17
C027	complex	Gemini 2.0	1	E002	1	3	4	2	2	2	3	17
C027	complex	Gemini 2.0	2	E001	1	3	4	2	2	2	3	17
C027	complex	Gemini 2.0	2	E002	1	3	4	2	2	2	3	17
C027	complex	Gemini 2.0	3	E001	1	3	4	2	2	2	3	17
C027	complex	Gemini 2.0	3	E002	1	3	4	2	2	2	3	17
C027	complex	GPT-4.5	1	E001	0	3	3	2	1	1	2	12
C027	complex	GPT-4.5	1	E002	0	3	3	2	1	1	2	12
C027	complex	GPT-4.5	2	E001	1	3	4	2	0	0	3	13
C027	complex	GPT-4.5	2	E002	1	3	4	2	0	0	3	13
C027	complex	GPT-4.5	3	E001	0	3	3	2	1	1	2	12
C027	complex	GPT-4.5	3	E002	0	3	3	2	1	1	2	12
C027	complex	Grok3	1	E001	1	3	4	2	0	0	3	13
C027	complex	Grok3	1	E002	1	3	4	2	0	0	3	13
C027	complex	Grok3	2	E001	1	3	4	2	1	1	3	15
C027	complex	Grok3	2	E002	1	3	4	2	1	1	3	15
C027	complex	Grok3	3	E001	1	3	4	2	0	0	3	13
C027	complex	Grok3	3	E002	1	3	4	2	0	0	3	13
C028	complex	Claude 3.7	1	E001	3	3	4	2	0	0	3	15
C028	complex	Claude 3.7	1	E002	3	3	4	2	0	0	3	15
C028	complex	Claude 3.7	2	E001	3	3	2	2	0	0	3	13
C028	complex	Claude 3.7	2	E002	3	3	2	2	0	0	3	13
C028	complex	Claude 3.7	3	E001	3	3	4	2	0	0	3	15
C028	complex	Claude 3.7	3	E002	3	3	4	2	0	0	3	15
C028	complex	DeepSeek-R1	1	E001	3	3	4	2	1	1	3	17
C028	complex	DeepSeek-R1	1	E002	3	3	4	2	1	1	3	17
C028	complex	DeepSeek-R1	2	E001	3	3	4	2	1	1	3	17
C028	complex	DeepSeek-R1	2	E002	3	3	4	2	1	1	3	17
C028	complex	DeepSeek-R1	3	E001	3	3	4	2	1	1	3	17
C028	complex	DeepSeek-R1	3	E002	3	3	4	2	1	1	3	17
C028	complex	Gemini 2.0	1	E001	3	3	4	2	0	0	3	15
C028	complex	Gemini 2.0	1	E002	3	3	4	2	0	0	3	15
C028	complex	Gemini 2.0	2	E001	3	3	4	2	0	0	3	15
C028	complex	Gemini 2.0	2	E002	3	3	4	2	0	0	3	15
C028	complex	Gemini 2.0	3	E001	3	3	4	2	0	0	3	15
C028	complex	Gemini 2.0	3	E002	3	3	4	2	0	0	3	15
C028	complex	GPT-4.5	1	E001	0	3	1	2	0	0	2	8
C028	complex	GPT-4.5	1	E002	0	3	1	2	0	0	2	8
C028	complex	GPT-4.5	2	E001	0	1	3	2	0	0	2	8
C028	complex	GPT-4.5	2	E002	0	1	3	2	0	0	2	8
C028	complex	GPT-4.5	3	E001	0	1	2	1	0	0	2	6
C028	complex	GPT-4.5	3	E002	0	1	1	0	0	0	2	4
C028	complex	Grok3	1	E001	3	3	4	2	0	0	0	12
C028	complex	Grok3	1	E002	3	3	4	2	0	0	0	12
C028	complex	Grok3	2	E001	3	3	4	2	0	0	0	12
C028	complex	Grok3	2	E002	3	3	4	2	0	0	0	12
C028	complex	Grok3	3	E001	0	3	0	2	0	0	0	5
C028	complex	Grok3	3	E002	0	3	0	2	0	0	0	5
C029	complex	Claude 3.7	1	E001	3	3	4	2	0	0	3	15
C029	complex	Claude 3.7	1	E002	3	3	4	2	0	0	3	15
C029	complex	Claude 3.7	2	E001	3	3	4	2	0	0	3	15
C029	complex	Claude 3.7	2	E002	3	3	4	2	0	0	3	15
C029	complex	Claude 3.7	3	E001	3	3	4	2	0	0	3	15
C029	complex	Claude 3.7	3	E002	3	3	4	2	0	0	3	15
C029	complex	DeepSeek-R1	1	E001	3	3	4	2	2	2	3	19
C029	complex	DeepSeek-R1	1	E002	3	3	4	2	2	2	3	19
C029	complex	DeepSeek-R1	2	E001	3	3	4	2	1	1	3	17
C029	complex	DeepSeek-R1	2	E002	3	3	4	2	1	1	3	17
C029	complex	DeepSeek-R1	3	E001	3	3	4	2	2	2	3	19
C029	complex	DeepSeek-R1	3	E002	3	3	4	2	2	2	3	19
C029	complex	Gemini 2.0	1	E001	0	3	3	2	1	1	2	12
C029	complex	Gemini 2.0	1	E002	0	3	3	2	1	1	2	12
C029	complex	Gemini 2.0	2	E001	0	3	3	2	1	1	2	12
C029	complex	Gemini 2.0	2	E002	0	3	3	2	1	1	2	12
C029	complex	Gemini 2.0	3	E001	0	3	3	2	1	1	2	12
C029	complex	Gemini 2.0	3	E002	0	3	3	2	1	1	2	12
C029	complex	GPT-4.5	1	E001	1	3	4	1	0	0	3	12
C029	complex	GPT-4.5	1	E002	1	3	4	1	0	0	3	12
C029	complex	GPT-4.5	2	E001	1	3	4	2	0	0	1	11
C029	complex	GPT-4.5	2	E002	1	3	4	2	0	0	1	11
C029	complex	GPT-4.5	3	E001	0	3	1	2	0	0	1	7
C029	complex	GPT-4.5	3	E002	0	3	1	2	0	0	1	7
C029	complex	Grok3	1	E001	0	3	3	1	0	0	0	7
C029	complex	Grok3	1	E002	0	3	3	1	0	0	0	7
C029	complex	Grok3	2	E001	1	3	3	1	0	0	1	9
C029	complex	Grok3	2	E002	1	3	3	1	0	0	1	9
C029	complex	Grok3	3	E001	0	3	3	1	0	0	0	7
C029	complex	Grok3	3	E002	0	3	3	1	0	0	0	7
C030	complex	Claude 3.7	1	E001	3	3	4	2	0	0	3	15
C030	complex	Claude 3.7	1	E002	3	3	4	2	0	0	3	15
C030	complex	Claude 3.7	2	E001	3	3	4	2	0	0	3	15
C030	complex	Claude 3.7	2	E002	3	3	4	2	0	0	3	15
C030	complex	Claude 3.7	3	E001	3	3	4	2	0	0	3	15
C030	complex	Claude 3.7	3	E002	3	3	4	2	0	0	3	15
C030	complex	DeepSeek-R1	1	E001	3	3	4	2	2	2	3	19
C030	complex	DeepSeek-R1	1	E002	3	3	4	2	2	2	3	19
C030	complex	DeepSeek-R1	2	E001	3	3	4	2	2	2	3	19
C030	complex	DeepSeek-R1	2	E002	3	3	4	2	2	2	3	19
C030	complex	DeepSeek-R1	3	E001	3	3	4	2	2	2	3	19
C030	complex	DeepSeek-R1	3	E002	3	3	4	2	2	2	3	19
C030	complex	Gemini 2.0	1	E001	3	3	4	2	0	0	3	15
C030	complex	Gemini 2.0	1	E002	3	3	4	2	0	0	3	15
C030	complex	Gemini 2.0	2	E001	3	3	4	2	0	0	3	15
C030	complex	Gemini 2.0	2	E002	3	3	4	2	0	0	3	15
C030	complex	Gemini 2.0	3	E001	3	3	4	2	0	0	3	15
C030	complex	Gemini 2.0	3	E002	3	3	4	2	0	0	3	15
C030	complex	GPT-4.5	1	E001	0	3	3	2	0	0	3	11
C030	complex	GPT-4.5	1	E002	0	3	3	2	0	0	3	11
C030	complex	GPT-4.5	2	E001	3	3	4	2	1	1	3	17
C030	complex	GPT-4.5	2	E002	3	3	4	2	1	1	3	17
C030	complex	GPT-4.5	3	E001	3	3	4	2	0	0	3	15
C030	complex	GPT-4.5	3	E002	3	3	4	2	0	0	3	15
C030	complex	Grok3	1	E001	3	3	4	2	0	0	3	15
C030	complex	Grok3	1	E002	3	3	4	2	0	0	3	15
C030	complex	Grok3	2	E001	3	3	4	2	0	0	3	15
C030	complex	Grok3	2	E002	3	3	4	1	0	0	3	14
C030	complex	Grok3	3	E001	3	3	4	2	0	0	3	15
C030	complex	Grok3	3	E002	3	3	4	2	0	0	3	15

## Sheet: 5 Clinical Cases for Human-AI C
Case ID	Evaluator ID	Evaluator Types	Western Medicine Diagnosis_E001	Western Medicine Diagnosis_E002	TCM Diagnosis_E001	TCM Diagnosis_E002	TCM Syndrome_E001	TCM Syndrome_E002	TCM Treatment Methods_E001	TCM Treatment Methods_E002	Prescriptions_E001	Prescriptions_E002	Medications_E001	Medications_E002	Special Population Safety Considerations_E001	Special Population Safety Considerations_E002	Precautions_E001	Precautions_E002	Total Score_E001	Total Score_E002	Case Processing Time in Seconds
1	D1	doctor	5	5	4	4	2	2	5	5	3	3	4	3	5	5	4	4	32	31	480
1	D2	doctor	4	4	1	1	1	1	0	0	3	3	3	3	5	5	0	0	17	17	200
1	D3	doctor	5	5	4	4	1	2	2	2	3	3	4	3	5	5	4	4	28	28	600
1	D4	doctor	5	5	4	4	4	4	5	5	5	5	4	3	5	5	4	4	36	35	600
1	D5	doctor	4	4	4	4	4	4	2	2	2	2	2	2	5	5	4	4	27	27	300
1	D6	doctor	4	4	4	4	3	2	2	1	3	3	3	3	5	5	3	3	27	25	600
1	D7	doctor	4	4	4	4	2	2	2	3	3	3	2	2	5	5	2	2	24	25	600
1	D8	doctor	5	5	1	1	2	2	1	0	2	1	2	2	5	5	0	0	18	16	200
1	D9	doctor	4	4	4	4	3	4	5	5	4	4	4	4	5	5	3	3	32	33	720
1	D10	doctor	4	4	4	4	2	2	2	2	3	2	4	4	5	5	3	3	27	26	420
1	DA1	doctor_ai	5	5	5	5	4	5	5	5	3	3	4	4	5	5	4	4	35	36	270
1	DA2	doctor_ai	5	5	5	5	4	5	5	5	5	5	4	4	5	5	4	4	37	38	150
1	DA3	doctor_ai	5	5	4	4	3	3	5	5	5	5	4	4	5	5	4	4	35	35	180
1	DA4	doctor_ai	5	5	4	4	2	2	2	2	3	3	4	4	5	5	4	4	29	29	190
1	DA5	doctor_ai	5	5	4	4	4	5	5	5	5	5	3	3	5	5	4	4	35	36	140
1	DA6	doctor_ai	5	5	4	4	4	5	5	5	5	5	4	4	5	5	4	4	36	37	130
1	DA7	doctor_ai	5	5	4	4	4	5	5	5	5	5	4	4	5	5	4	4	36	37	140
1	DA8	doctor_ai	5	5	4	4	4	5	5	5	3	3	4	3	5	5	4	4	34	34	130
1	DA9	doctor_ai	5	5	5	5	4	5	5	5	5	5	4	4	5	5	4	4	37	38	160
1	DA10	doctor_ai	5	5	4	4	4	5	5	5	5	5	4	4	5	5	4	4	36	37	160
1	AI	ai	5	5	4	4	4	5	5	5	3	3	4	4	5	5	4	4	34	35	90
2	D1	doctor	5	5	5	5	4	4	4	4	4	3	3	3	5	5	3	3	33	32	300
2	D2	doctor	5	5	5	5	3	4	4	4	4	4	3	3	5	5	0	0	29	30	160
2	D3	doctor	5	5	5	5	4	4	4	4	3	3	3	3	5	5	3	3	32	32	510
2	D4	doctor	5	5	5	5	4	4	4	4	4	4	3	3	5	5	3	3	33	33	480
2	D5	doctor	5	5	5	5	4	4	4	4	3	3	3	3	5	5	3	3	32	32	480
2	D6	doctor	5	5	5	5	4	4	4	4	3	3	3	3	5	5	3	3	32	32	480
2	D7	doctor	5	5	5	5	4	4	4	4	3	3	3	3	5	5	3	3	32	32	480
2	D8	doctor	5	5	5	5	4	4	4	4	5	4	3	3	5	5	0	0	31	30	180
2	D9	doctor	5	5	5	5	4	4	4	4	4	4	3	3	5	5	3	3	33	33	600
2	D10	doctor	5	5	5	5	2	2	4	4	4	3	3	3	5	5	3	3	31	30	600
2	DA1	doctor_ai	5	5	5	5	4	4	4	4	3	3	3	4	5	5	4	4	33	34	240
2	DA2	doctor_ai	5	5	5	5	4	4	4	4	4	4	4	4	5	5	4	4	35	35	150
2	DA3	doctor_ai	5	5	5	5	4	4	4	4	3	3	3	3	5	5	4	4	33	33	190
2	DA4	doctor_ai	5	5	5	5	4	4	4	4	4	4	4	4	5	5	4	4	35	35	180
2	DA5	doctor_ai	5	5	5	5	4	4	4	4	4	4	4	4	5	5	4	4	35	35	160
2	DA6	doctor_ai	5	5	5	5	4	4	4	4	4	4	4	4	5	5	4	4	35	35	140
2	DA7	doctor_ai	5	5	5	5	4	4	4	4	3	3	3	3	5	5	4	4	33	33	180
2	DA8	doctor_ai	5	5	5	5	4	4	4	4	4	4	4	4	5	5	4	4	35	35	140
2	DA9	doctor_ai	5	5	5	5	4	4	4	4	4	4	4	4	5	5	4	4	35	35	150
2	DA10	doctor_ai	5	5	5	5	4	4	4	4	4	4	4	4	5	5	4	4	35	35	160
2	AI	ai	5	5	5	5	4	4	4	4	4	4	4	4	5	5	4	4	35	35	80
3	D1	doctor	5	5	5	5	4	4	4	4	4	4	3	3	5	5	4	4	34	34	300
3	D2	doctor	3	3	5	5	1	1	1	1	1	1	1	0	5	5	0	0	17	16	450
3	D3	doctor	5	5	5	5	2	2	4	4	3	3	2	2	5	5	3	3	29	29	500
3	D4	doctor	5	5	5	5	2	2	2	2	3	3	3	3	5	5	3	3	28	28	600
3	D5	doctor	5	5	5	5	3	3	2	2	2	2	2	2	5	5	4	4	28	28	600
3	D6	doctor	5	5	5	5	2	2	3	3	2	2	4	4	5	5	3	3	29	29	600
3	D7	doctor	5	5	5	5	4	4	4	4	4	4	3	3	5	5	3	4	33	34	900
3	D8	doctor	5	5	5	5	4	4	4	4	3	3	3	3	5	5	0	0	29	29	250
3	D9	doctor	5	5	5	5	2	2	2	2	2	2	1	1	5	5	3	3	25	25	600
3	D10	doctor	5	5	0	0	4	4	5	4	2	2	2	2	5	5	1	1	24	23	600
3	DA1	doctor_ai	5	5	5	5	4	4	4	4	3	3	4	4	5	5	4	4	34	34	200
3	DA2	doctor_ai	5	5	5	5	1	1	3	3	3	3	3	3	5	5	4	4	29	29	120
3	DA3	doctor_ai	5	5	5	5	4	4	4	4	4	4	4	4	5	5	4	4	35	35	180
3	DA4	doctor_ai	5	5	5	5	4	4	4	4	4	4	4	4	5	5	4	4	35	35	190
3	DA5	doctor_ai	5	5	5	5	2	2	4	4	3	3	4	4	4	4	4	4	31	31	140
3	DA6	doctor_ai	5	5	5	5	4	4	4	4	2	1	4	4	5	5	4	4	33	32	110
3	DA7	doctor_ai	5	5	5	5	4	4	4	4	3	3	4	4	5	5	4	4	34	34	110
3	DA8	doctor_ai	5	5	5	5	2	2	4	4	3	3	3	3	5	5	4	4	31	31	120
3	DA9	doctor_ai	5	5	5	5	4	4	4	4	3	3	4	4	5	5	4	4	34	34	120
3	DA10	doctor_ai	5	5	0	0	2	2	3	3	4	4	3	3	5	5	4	4	26	26	180
3	AI	ai	5	5	5	5	4	4	4	4	3	3	3	3	5	5	4	4	33	33	70
4	D1	doctor	5	5	5	5	5	5	5	5	3	4	4	3	5	5	3	3	35	35	300
4	D2	doctor	4	4	4	4	4	4	4	4	2	1	2	1	4	4	0	0	24	22	380
4	D3	doctor	5	5	4	4	5	5	5	5	2	1	1	1	5	5	3	3	30	29	600
4	D4	doctor	5	5	5	5	5	5	5	5	3	3	3	3	5	5	3	3	34	34	300
4	D5	doctor	5	5	4	4	4	4	4	4	2	1	2	2	4	4	3	3	28	27	420
4	D6	doctor	5	5	4	4	5	5	5	5	3	4	4	4	5	5	3	3	34	35	480
4	D7	doctor	5	5	5	5	5	5	5	5	2	3	3	3	5	5	3	3	33	34	900
4	D8	doctor	5	5	4	4	4	4	4	4	2	1	1	1	5	5	0	0	25	24	350
4	D9	doctor	5	5	4	4	5	5	5	5	2	1	2	2	5	5	3	3	31	30	600
4	D10	doctor	5	5	5	5	5	5	5	5	2	1	3	3	5	5	2	2	32	31	360
4	DA1	doctor_ai	5	5	4	4	5	5	5	5	3	4	3	3	5	5	4	4	34	35	200
4	DA2	doctor_ai	5	5	4	4	5	5	5	5	3	4	3	3	5	5	4	4	34	35	130
4	DA3	doctor_ai	5	5	4	4	5	5	5	5	2	1	2	2	5	5	4	4	32	31	170
4	DA4	doctor_ai	5	5	5	5	5	5	5	5	3	4	3	3	5	5	4	4	35	36	160
4	DA5	doctor_ai	5	5	4	4	5	5	5	5	3	4	3	3	5	5	4	4	34	35	130
4	DA6	doctor_ai	5	5	4	4	5	5	5	5	3	4	3	3	5	5	4	4	34	35	120
4	DA7	doctor_ai	5	5	4	4	5	5	5	5	2	3	3	3	5	5	4	4	33	34	150
4	DA8	doctor_ai	5	5	4	4	5	5	5	5	3	4	3	3	5	5	4	4	34	35	120
4	DA9	doctor_ai	5	5	4	4	5	5	5	5	2	1	4	4	5	5	4	4	34	33	120
4	DA10	doctor_ai	5	5	4	4	5	5	5	5	3	4	3	3	5	5	4	4	34	35	200
4	AI	ai	5	5	4	4	5	5	5	5	3	4	3	3	5	5	4	4	34	35	80
5	D1	doctor	5	5	5	5	5	5	5	5	3	3	3	3	5	5	3	3	34	34	300
5	D2	doctor	3	3	2	2	2	2	2	2	2	2	2	2	5	5	0	0	18	18	320
5	D3	doctor	4	4	4	5	5	5	5	5	3	3	3	3	5	5	3	3	32	33	550
5	D4	doctor	4	4	2	2	5	5	5	5	3	3	3	3	5	5	3	3	30	30	480
5	D5	doctor	4	4	4	5	5	5	5	5	3	3	3	3	5	5	3	3	32	33	360
5	D6	doctor	4	4	2	2	2	2	5	5	3	3	2	2	5	5	2	2	25	25	600
5	D7	doctor	4	4	5	5	5	5	5	5	3	3	2	2	5	5	2	2	31	31	720
5	D8	doctor	4	4	2	2	2	2	2	2	2	2	2	2	5	5	0	0	19	19	350
5	D9	doctor	4	4	5	5	5	5	5	5	3	3	4	4	5	5	2	2	33	33	600
5	D10	doctor	4	4	5	5	5	5	5	5	3	3	2	2	5	5	3	3	32	32	600
5	DA1	doctor_ai	5	5	4	5	5	5	5	5	3	3	4	4	5	5	4	4	35	36	230
5	DA2	doctor_ai	4	4	2	2	2	2	2	2	3	3	3	3	5	5	4	4	25	25	160
5	DA3	doctor_ai	5	5	2	2	5	5	5	5	3	3	4	4	5	5	4	4	33	33	180
5	DA4	doctor_ai	5	5	2	2	5	5	5	5	3	3	3	3	5	5	4	4	32	32	220
5	DA5	doctor_ai	4	4	2	2	5	5	5	5	3	3	4	4	5	5	4	4	32	32	180
5	DA6	doctor_ai	4	4	2	2	5	5	5	5	3	3	3	3	5	5	4	4	31	31	150
5	DA7	doctor_ai	4	4	2	2	5	5	5	5	3	3	3	3	5	5	4	4	31	31	210
5	DA8	doctor_ai	4	4	2	2	5	5	5	5	3	3	4	4	5	5	4	4	32	32	150
5	DA9	doctor_ai	4	4	5	5	5	5	5	5	3	3	4	4	5	5	4	4	35	35	160
5	DA10	doctor_ai	4	4	5	5	5	5	5	5	3	3	3	3	5	5	4	4	34	34	180
5	AI	ai	4	4	2	2	5	5	5	5	3	3	4	4	5	5	4	4	32	32	110
